# Supplementary material for: Crystal structure and Hirshfeld surface analysis of tetra­aqua­bis­(isonicotinamide-κN 1)nickel(II) fumarate
Source: Acta Crystallogr E Crystallogr Commun. 2018 Oct 2;74(Pt 11):1536–9. doi: 10.1107/S2056989018013580 (PMC6218910; doi:10.1107/S2056989018013580)
Supplement: Supplementary file 1 [file e-74-01536-sup1.cif]

##############################################################################
#                                                                            #
# This CIF contains the data in a paper accepted for publication in          #
# Acta Crystallographica Section E. It conforms to the requirements of       #
# Notes for Authors for Acta Crystallographica Section E, and has been       #
# peer reviewed under the auspices of the IUCr Commission on Journals.       #
#                                                                            #
# Full details of the Crystallographic Information File format               #
# are given in the paper "The Crystallographic Information File (CIF):       #
# a New Standard Archive File for Crystallography" by S. R. Hall, F. H.      #
# Allen and I. D. Brown [Acta Cryst. (1991), A47, 655-685].                  #
#                                                                            #
# The current version of the core CIF dictionary is obtainable from          #
# ftp://ftp.iucr.org/pub/cif_core.dic.                                       #
#                                                                            #
# Software is freely available for graphical display of the structure(s)     #
# in this CIF. For information consult the CIF software page                 #
# http://www.iucr.org/resources/cif/software.                                #
#                                                                            #
# This file may be used for bona fide research purposes within the           #
# scientific community so long as proper attribution is given to the journal # 
# article from which it was obtained.                                        #
#                                                                            #
##############################################################################
data_I
_database_code_depnum_ccdc_archive 'CCDC 1579677'
_audit_creation_method     'SHELXL-2017/1'
_journal_date_recd_electronic     2018-07-06
_journal_date_accepted     2018-09-24
_journal_name_full     'Acta Crystallographica, Section E'
_journal_year     2018
_journal_volume     74
_journal_issue     11
_journal_page_first     1536
_journal_page_last     1539
_journal_paper_category     GM
_journal_paper_doi     10.1107/S2056989018013580
_journal_coeditor_code     QM2126
_publ_contact_author_name     'Irina A. Golenya'
_publ_contact_author_address
;
Taras Shevchenko National University of Kyiv, Department of Chemistry, 64,
Vladimirska Str., Kiev 01601, Ukraine
;
_publ_contact_author_email     igolenya@ua.fm
_publ_contact_author_fax     '+380 44 2393393'
_publ_contact_author_phone     '+380 44 2393393'
_publ_section_title
;
Crystal structure and Hirshfeld surface analysis of
tetraaquabis(isonicotinamide-\k<i>N</i>^1^)nickel(II) fumarate
;
_publ_section_title_footnote     .
loop_
    _publ_author_name
    _publ_author_footnote
    _publ_author_address
    'Kansiz, Sevgi' .
;
Ondokuz May\?is University, Faculty of Arts and Sciences, Department of Physics,
55139, Kurupelit, Samsun, Turkey
;
    'Golenya, Irina A.' .
;
Taras Shevchenko National University of Kyiv, Department of Chemistry, 64,
Vladimirska Str., Kiev 01601, Ukraine
;
    'Dege, Necmi' .
;
Ondokuz May\?is University, Faculty of Arts and Sciences, Department of Physics,
55139, Kurupelit, Samsun, Turkey
;
_publ_section_synopsis
;
In the crystal, the Ni^II^ complex cation and fumarate anion are located on
individual inverse centers and linked <i>via</i> O---H...O, N---H...O and
C---H...O hydrogen bonds.
;
_chemical_name_systematic
;
Tetraaquabis(isonicotinamide-\k<i>N</i>^1^)nickel(II) fumarate
;
_chemical_name_common     ?
_chemical_formula_moiety     'C12 H20 N4 Ni O6 +, C4 H2 O4 -'
_chemical_formula_sum     'C16 H22 N4 Ni O10'
_chemical_formula_iupac     '[Ni (C6 H6 N2 O)2 (H2 O)4] (C4 H2 O4)'
_chemical_formula_weight     489.08
_chemical_melting_point     ?
_space_group_crystal_system     monoclinic
_space_group_name_H-M_alt     'P 21/c'
_space_group_name_Hall     '-P 2ybc'
loop_
    _space_group_symop_operation_xyz
    'x, y, z'
    '-x, y+1/2, -z+1/2'
    '-x, -y, -z'
    'x, -y-1/2, z-1/2'
_cell_length_a     9.6140(8)
_cell_length_b     9.9819(9)
_cell_length_c     11.3874(10)
_cell_angle_alpha     90
_cell_angle_beta     113.157(7)
_cell_angle_gamma     90
_cell_volume     1004.76(16)
_cell_formula_units_Z     2
_cell_measurement_reflns_used     8294
_cell_measurement_theta_min     1.95
_cell_measurement_theta_max     28.50
_cell_measurement_temperature     296(2)
_exptl_crystal_description     'prism'
_exptl_crystal_colour     'blue'
_exptl_crystal_size_max     0.580
_exptl_crystal_size_mid     0.495
_exptl_crystal_size_min     0.390
_exptl_crystal_density_diffrn     1.617
_exptl_crystal_density_meas     ?
_exptl_crystal_density_method     ?
_exptl_crystal_F_000     508
_exptl_absorpt_coefficient_mu     1.029
_exptl_absorpt_correction_type     integration
_exptl_absorpt_process_details
;
(X-RED32; Stoe & Cie, 2002)
;
_exptl_absorpt_correction_T_min     0.5270
_exptl_absorpt_correction_T_max     0.5927
_diffrn_ambient_temperature     296(2)
_diffrn_source     'sealed X-ray tube, 12 x 0.4 mm long-fine focus'
_diffrn_radiation_type     MoK\a
_diffrn_radiation_wavelength     0.71073
_diffrn_measurement_device_type     'STOE IPDS 2'
_diffrn_measurement_method     'rotation method'
_diffrn_detector_area_resol_mean     6.67
_diffrn_reflns_number     5175
_diffrn_reflns_av_R_equivalents     0.0453
_diffrn_reflns_av_unetI/netI     0.0325
_diffrn_reflns_theta_min     2.819
_diffrn_reflns_theta_max     26.498
_diffrn_reflns_theta_full     25.242
_diffrn_measured_fraction_theta_max     0.998
_diffrn_measured_fraction_theta_full     0.997
_diffrn_reflns_limit_h_min     -12
_diffrn_reflns_limit_h_max     10
_diffrn_reflns_limit_k_min     -12
_diffrn_reflns_limit_k_max     12
_diffrn_reflns_limit_l_min     -14
_diffrn_reflns_limit_l_max     14
_refine_special_details
;
Refined as a 2-component inversion twin.
;
_reflns_number_total     2075
_reflns_number_gt     1777
_reflns_threshold_expression     'I > 2\s(I)'
_refine_ls_structure_factor_coef     Fsqd
_refine_ls_matrix_type     full
_refine_ls_R_factor_all     0.0466
_refine_ls_R_factor_gt     0.0406
_refine_ls_wR_factor_gt     0.1013
_refine_ls_wR_factor_ref     0.1043
_refine_ls_goodness_of_fit_ref     1.046
_refine_ls_restrained_S_all     1.046
_refine_ls_number_reflns     2075
_refine_ls_number_parameters     171
_refine_ls_number_restraints     0
_refine_ls_hydrogen_treatment     mixed
_refine_ls_weighting_scheme     calc
_refine_ls_weighting_details
              'w=1/[\s^2^(Fo^2^)+(0.0730P)^2^+0.0362P] where P=(Fo^2^+2Fc^2^)/3'
_atom_sites_solution_hydrogens     mixed
_atom_sites_solution_primary     ?
_atom_sites_solution_secondary     ?
_refine_ls_shift/su_max     0.000
_refine_ls_shift/su_mean     0.000
_refine_diff_density_max     0.389
_refine_diff_density_min     -0.825
_refine_ls_extinction_method     none
_refine_ls_extinction_coef     .
loop_
    _atom_type_symbol
    _atom_type_description
    _atom_type_scat_dispersion_real
    _atom_type_scat_dispersion_imag
    _atom_type_scat_source
    'C' 'C' 0.0033 0.0016
                         'International Tables Vol C Tables 4.2.6.8 and 6.1.1.4'
    'H' 'H' 0.0000 0.0000
                         'International Tables Vol C Tables 4.2.6.8 and 6.1.1.4'
    'N' 'N' 0.0061 0.0033
                         'International Tables Vol C Tables 4.2.6.8 and 6.1.1.4'
    'Ni' 'Ni' 0.3393 1.1124
                         'International Tables Vol C Tables 4.2.6.8 and 6.1.1.4'
    'O' 'O' 0.0106 0.0060
                         'International Tables Vol C Tables 4.2.6.8 and 6.1.1.4'
_computing_data_collection
;
X-AREA (Stoe & Cie, 2002)
;
_computing_cell_refinement
;
X-AREA (Stoe & Cie, 2002)
;
_computing_data_reduction
;
X-RED (Stoe & Cie, 2002)
;
_computing_structure_solution
;
WinGX (Farrugia, 2012)
;
_computing_structure_refinement
;
SHELXL2017 (Sheldrick, 2015)
;
_computing_molecular_graphics
;
ORTEP-3 for Windows (Farrugia, 2012)
;
_computing_publication_material
;
WinGX (Farrugia, 2012) and PLATON (Spek, 2009)
;
loop_
    _atom_site_type_symbol
    _atom_site_label
    _atom_site_fract_x
    _atom_site_fract_y
    _atom_site_fract_z
    _atom_site_U_iso_or_equiv
    _atom_site_adp_type
    _atom_site_calc_flag
    _atom_site_occupancy
    _atom_site_disorder_assembly
    _atom_site_disorder_group
    Ni Ni1 0.500000 0.500000 0.500000 0.02691(15) Uani d 1 . .
    O O2 0.39639(19) 0.36038(17) 0.35626(16) 0.0352(3) Uani d 1 . .
    O O3 0.3976(2) 0.65707(16) 0.38085(15) 0.0345(3) Uani d 1 . .
    O O4 0.45031(18) 0.63766(14) 0.16741(14) 0.0399(4) Uani d 1 . .
    O O5 0.2761(2) 0.47778(18) 0.11437(18) 0.0473(4) Uani d 1 . .
    O O1 1.0888(2) 0.70001(16) 0.31656(18) 0.0506(4) Uani d 1 . .
    N N1 0.6822(2) 0.52490(16) 0.44312(18) 0.0315(4) Uani d 1 . .
    C C7 0.3828(2) 0.5393(2) 0.10101(19) 0.0328(4) Uani d 1 . .
    C C8 0.4341(3) 0.4863(2) 0.0015(2) 0.0357(5) Uani d 1 . .
    N N2 1.0342(3) 0.5042(3) 0.2095(3) 0.0605(7) Uani d 1 . .
    C C2 0.8968(2) 0.5673(2) 0.33931(19) 0.0344(4) Uani d 1 . .
    C C3 0.8503(3) 0.6699(2) 0.3963(2) 0.0402(5) Uani d 1 . .
    H H3 0.891089 0.755195 0.401464 0.048 Uiso calc 1 . .
    C C4 0.7431(3) 0.6452(2) 0.4456(2) 0.0392(5) Uani d 1 . .
    H H4 0.711583 0.715976 0.482316 0.047 Uiso calc 1 . .
    C C6 0.8353(3) 0.4416(2) 0.3374(2) 0.0423(5) Uani d 1 . .
    H H6 0.864249 0.369442 0.300562 0.051 Uiso calc 1 . .
    C C1 1.0136(3) 0.5951(2) 0.2856(2) 0.0402(5) Uani d 1 . .
    C C5 0.7303(3) 0.4249(2) 0.3910(2) 0.0401(5) Uani d 1 . .
    H H5 0.691168 0.339653 0.390746 0.048 Uiso calc 1 . .
    H H3B 0.402(3) 0.655(3) 0.312(3) 0.048(8) Uiso d 1 . .
    H H3A 0.318(3) 0.670(3) 0.369(2) 0.038(7) Uiso d 1 . .
    H H2B 0.434(4) 0.297(3) 0.354(3) 0.051(9) Uiso d 1 . .
    H H2A 0.364(4) 0.389(3) 0.287(3) 0.056(9) Uiso d 1 . .
    H H2C 1.030(6) 0.554(6) 0.139(5) 0.133(17) Uiso d 1 . .
    H H2D 0.989(5) 0.420(5) 0.199(4) 0.104(14) Uiso d 1 . .
    H H8 0.367(3) 0.424(3) -0.058(3) 0.053(7) Uiso d 1 . .
loop_
    _atom_site_aniso_label
    _atom_site_aniso_U_11
    _atom_site_aniso_U_22
    _atom_site_aniso_U_33
    _atom_site_aniso_U_12
    _atom_site_aniso_U_13
    _atom_site_aniso_U_23
    Ni1 0.0289(2) 0.0249(2) 0.0340(2) 0.00018(13) 0.01994(16) -0.00068(12)
    O2 0.0414(9) 0.0306(8) 0.0386(8) 0.0005(7) 0.0210(7) -0.0031(6)
    O3 0.0366(9) 0.0352(8) 0.0389(8) 0.0044(7) 0.0226(7) 0.0032(6)
    O4 0.0537(10) 0.0327(8) 0.0455(8) -0.0069(7) 0.0328(7) -0.0049(6)
    O5 0.0479(10) 0.0543(10) 0.0529(10) -0.0138(8) 0.0341(8) -0.0076(7)
    O1 0.0464(10) 0.0421(9) 0.0781(12) -0.0012(7) 0.0405(9) 0.0097(8)
    N1 0.0330(9) 0.0291(8) 0.0412(9) -0.0003(7) 0.0241(8) 0.0002(7)
    C7 0.0389(11) 0.0291(9) 0.0366(9) 0.0038(9) 0.0216(9) 0.0031(8)
    C8 0.0425(13) 0.0329(11) 0.0393(11) -0.0024(9) 0.0244(10) -0.0040(8)
    N2 0.0581(16) 0.0683(18) 0.0789(18) -0.0089(12) 0.0526(15) -0.0146(12)
    C2 0.0274(10) 0.0407(12) 0.0397(9) 0.0013(9) 0.0182(8) 0.0042(9)
    C3 0.0419(12) 0.0314(10) 0.0578(12) -0.0019(9) 0.0309(11) 0.0025(9)
    C4 0.0429(12) 0.0305(10) 0.0544(12) -0.0005(9) 0.0302(10) -0.0024(9)
    C6 0.0422(13) 0.0372(12) 0.0592(13) -0.0031(10) 0.0325(11) -0.0112(10)
    C1 0.0333(11) 0.0469(13) 0.0485(11) 0.0040(9) 0.0245(10) 0.0086(10)
    C5 0.0424(12) 0.0313(11) 0.0584(12) -0.0042(9) 0.0325(11) -0.0069(9)
_geom_special_details
;
 All esds (except the esd in the dihedral angle between two l.s. planes)
 are estimated using the full covariance matrix.  The cell esds are taken
 into account individually in the estimation of esds in distances, angles
 and torsion angles; correlations between esds in cell parameters are only
 used when they are defined by crystal symmetry.  An approximate (isotropic)
 treatment of cell esds is used for estimating esds involving l.s. planes.
;
loop_
    _geom_bond_atom_site_label_1
    _geom_bond_atom_site_label_2
    _geom_bond_site_symmetry_2
    _geom_bond_distance
    _geom_bond_publ_flag
    Ni1 O3 3_666 2.0536(15) ?
    Ni1 O3 . 2.0537(16) y
    Ni1 O2 . 2.0812(15) y
    Ni1 O2 3_666 2.0812(15) ?
    Ni1 N1 . 2.1075(18) y
    Ni1 N1 3_666 2.1075(18) ?
    O2 H2B . 0.73(3) ?
    O2 H2A . 0.78(3) ?
    O3 H3B . 0.80(3) ?
    O3 H3A . 0.73(3) ?
    O4 C7 . 1.253(3) ?
    O5 C7 . 1.255(3) ?
    O1 C1 . 1.242(3) ?
    N1 C4 . 1.332(3) ?
    N1 C5 . 1.334(3) ?
    C7 C8 . 1.499(3) ?
    C8 C8 3_665 1.309(5) ?
    C8 H8 . 0.95(3) ?
    N2 C1 . 1.322(4) ?
    N2 H2C . 0.93(6) ?
    N2 H2D . 0.93(5) ?
    C2 C3 . 1.378(3) ?
    C2 C6 . 1.384(3) ?
    C2 C1 . 1.501(3) ?
    C3 C4 . 1.376(3) ?
    C3 H3 . 0.9300 ?
    C4 H4 . 0.9300 ?
    C6 C5 . 1.379(3) ?
    C6 H6 . 0.9300 ?
    C5 H5 . 0.9300 ?
loop_
    _geom_angle_atom_site_label_1
    _geom_angle_atom_site_label_2
    _geom_angle_atom_site_label_3
    _geom_angle_site_symmetry_1
    _geom_angle_site_symmetry_3
    _geom_angle
    _geom_angle_publ_flag
    O3 Ni1 O3 3_666 . 180.0 ?
    O3 Ni1 O2 3_666 . 88.00(7) ?
    O3 Ni1 O2 . . 92.00(7) y
    O3 Ni1 O2 3_666 3_666 92.00(7) ?
    O3 Ni1 O2 . 3_666 88.00(7) y
    O2 Ni1 O2 . 3_666 180.0 ?
    O3 Ni1 N1 3_666 . 93.03(7) y
    O3 Ni1 N1 . . 86.97(7) y
    O2 Ni1 N1 . . 92.05(6) y
    O2 Ni1 N1 3_666 . 87.95(7) y
    O3 Ni1 N1 3_666 3_666 86.97(7) ?
    O3 Ni1 N1 . 3_666 93.03(7) ?
    O2 Ni1 N1 . 3_666 87.95(7) ?
    O2 Ni1 N1 3_666 3_666 92.05(6) ?
    N1 Ni1 N1 . 3_666 180.0 ?
    Ni1 O2 H2B . . 121(2) ?
    Ni1 O2 H2A . . 115(2) ?
    H2B O2 H2A . . 107(3) ?
    Ni1 O3 H3B . . 116(2) ?
    Ni1 O3 H3A . . 117(2) ?
    H3B O3 H3A . . 106(3) ?
    C4 N1 C5 . . 117.25(18) ?
    C4 N1 Ni1 . . 120.76(14) ?
    C5 N1 Ni1 . . 121.62(14) ?
    O4 C7 O5 . . 124.33(18) ?
    O4 C7 C8 . . 119.12(18) ?
    O5 C7 C8 . . 116.5(2) ?
    C8 C8 C7 3_665 . 123.7(3) ?
    C8 C8 H8 3_665 . 120.6(17) ?
    C7 C8 H8 . . 115.6(16) ?
    C1 N2 H2C . . 104(4) ?
    C1 N2 H2D . . 121(3) ?
    H2C N2 H2D . . 121(4) ?
    C3 C2 C6 . . 117.72(19) ?
    C3 C2 C1 . . 119.23(19) ?
    C6 C2 C1 . . 123.0(2) ?
    C4 C3 C2 . . 119.6(2) ?
    C4 C3 H3 . . 120.2 ?
    C2 C3 H3 . . 120.2 ?
    N1 C4 C3 . . 123.1(2) ?
    N1 C4 H4 . . 118.4 ?
    C3 C4 H4 . . 118.4 ?
    C5 C6 C2 . . 119.0(2) ?
    C5 C6 H6 . . 120.5 ?
    C2 C6 H6 . . 120.5 ?
    O1 C1 N2 . . 122.9(2) ?
    O1 C1 C2 . . 119.0(2) ?
    N2 C1 C2 . . 118.0(2) ?
    N1 C5 C6 . . 123.3(2) ?
    N1 C5 H5 . . 118.4 ?
    C6 C5 H5 . . 118.4 ?
loop_
    _geom_torsion_atom_site_label_1
    _geom_torsion_atom_site_label_2
    _geom_torsion_atom_site_label_3
    _geom_torsion_atom_site_label_4
    _geom_torsion_site_symmetry_1
    _geom_torsion_site_symmetry_2
    _geom_torsion_site_symmetry_3
    _geom_torsion_site_symmetry_4
    _geom_torsion
    _geom_torsion_publ_flag
    O4 C7 C8 C8 . . . 3_665 17.1(4) ?
    O5 C7 C8 C8 . . . 3_665 -160.8(3) ?
    C6 C2 C3 C4 . . . . -1.7(3) ?
    C1 C2 C3 C4 . . . . 179.9(2) ?
    C5 N1 C4 C3 . . . . 0.6(4) ?
    Ni1 N1 C4 C3 . . . . -172.50(19) ?
    C2 C3 C4 N1 . . . . 1.2(4) ?
    C3 C2 C6 C5 . . . . 0.6(3) ?
    C1 C2 C6 C5 . . . . 178.9(2) ?
    C3 C2 C1 O1 . . . . 15.0(3) ?
    C6 C2 C1 O1 . . . . -163.2(2) ?
    C3 C2 C1 N2 . . . . -166.6(3) ?
    C6 C2 C1 N2 . . . . 15.1(4) ?
    C4 N1 C5 C6 . . . . -1.9(4) ?
    Ni1 N1 C5 C6 . . . . 171.21(19) ?
    C2 C6 C5 N1 . . . . 1.3(4) ?
loop_
    _geom_hbond_atom_site_label_D
    _geom_hbond_atom_site_label_H
    _geom_hbond_atom_site_label_A
    _geom_hbond_site_symmetry_A
    _geom_hbond_distance_DH
    _geom_hbond_distance_HA
    _geom_hbond_distance_DA
    _geom_hbond_angle_DHA
    _geom_hbond_publ_flag
    O3 H3B O4 . 0.80(3) 1.89(3) 2.678(2) 169(3) yes
    O2 H2A O5 . 0.78(3) 2.01(3) 2.791(3) 175(3) yes
    C6 H6 O1 2_745 0.93 2.31 3.230(3) 172.3 yes
    N2 H2D O1 2_745 0.93(5) 2.31(5) 3.230(3) 172(4) yes
    C5 H5 O4 2_645 0.93 2.38 3.282(3) 164.6 yes
    O2 H2B O4 2_645 0.73(3) 2.02(3) 2.739(2) 172(3) yes
    O3 H3A O1 1_455 0.73(3) 2.07(3) 2.798(3) 175(3) yes
_shelx_space_group_comment
;
The symmetry employed for this shelxl refinement is uniquely defined
by the following loop, which should always be used as a source of
symmetry information in preference to the above space-group names.
They are only intended as comments.
;
_shelx_estimated_absorpt_T_min     ?
_shelx_estimated_absorpt_T_max     ?
_shelx_hkl_file
;
  -6   0   0    2.02    1.77   0
  -7   0   0   15.28    2.13   0
  -8   0   0  278.35    4.21   0
  -8   0   0  228.67    3.33   0
  -9   0   0  226.88    4.00   0
  -9   0   0  190.96    3.17   0
 -10   0   0  106.07    2.86   0
 -10   0   0  113.22    3.46   0
 -11   0   0   11.85    2.65   0
 -11   0   0    9.79    2.22   0
  -1  -1   0    2.24    2.40   0
   1   1   0    2.19    1.85   0
  -1   1   0    0.70    1.46   0
  -2  -1   0   12.48    2.32   0
  -3  -1   0  485.67    6.97   0
  -4  -1   0    0.49    1.59   0
  -5  -1   0   89.80    2.79   0
  -5   1   0  103.52    2.54   0
  -6  -1   0    2.51    1.78   0
  -6   1   0    4.11    1.32   0
  -7  -1   0    4.23    1.86   0
  -7  -1   0    4.89    2.32   0
  -7   1   0    6.84    1.96   0
  -8  -1   0    5.17    2.50   0
  -8  -1   0    4.98    1.67   0
  -8   1   0    3.29    1.98   0
  -9  -1   0    5.83    2.65   0
  -9   1   0    5.59    2.13   0
  -9  -1   0    5.75    2.17   0
 -10  -1   0    2.36    2.33   0
 -10   1   0    0.49    1.82   0
 -10   1   0    1.02    2.32   0
 -10  -1   0    1.35    2.73   0
 -11  -1   0    1.83    2.15   0
 -11  -1   0    2.92    3.03   0
 -11   1   0    0.37    3.14   0
 -11   1   0    1.29    2.05   0
   0   2   0 5453.30   22.00   0
   0  -2   0 5335.98   22.64   0
   1   2   0 1100.32   11.70   0
  -1   2   0 1231.79    9.45   0
  -1  -2   0 1165.96   12.12   0
  -2   2   0  340.77    4.64   0
   2   2   0  284.09    6.23   0
  -2  -2   0  302.76    7.02   0
  -3   2   0    4.28    1.31   0
  -3  -2   0    2.10    1.98   0
   3   2   0    3.22    1.63   0
  -4  -2   0 1367.32   11.62   0
  -4   2   0 1644.26    8.39   0
  -5   2   0  452.81    4.62   0
  -5  -2   0  407.07    6.06   0
  -6   2   0  511.90    4.76   0
  -6  -2   0  477.39    6.03   0
  -7  -2   0   36.09    3.00   0
  -7   2   0   35.82    2.32   0
  -7  -2   0   32.78    2.44   0
  -8   2   0  102.49    2.83   0
  -8  -2   0  108.68    3.88   0
  -8  -2   0   95.79    3.30   0
  -9  -2   0   84.18    3.40   0
  -9   2   0   88.33    2.87   0
  -9  -2   0   92.56    3.79   0
 -10  -2   0   52.41    4.07   0
 -10  -2   0   53.23    3.67   0
 -10   2   0   49.18    2.79   0
 -11   2   0   20.59    2.74   0
 -11  -2   0   19.76    4.60   0
 -11   2   0   20.09    2.21   0
 -11  -2   0   20.47    3.99   0
   1   3   0    3.88    1.89   0
   1  -3   0    3.25    1.29   0
  -1  -3   0    4.32    1.87   0
  -1   3   0    3.31    1.71   0
  -2  -3   0    8.86    2.37   0
   2   3   0    8.90    1.90   0
  -2   3   0    7.47    1.88   0
   3   3   0   27.43    2.32   0
  -3  -3   0   30.09    2.69   0
  -3   3   0   30.49    2.05   0
  -4   3   0  258.01    3.48   0
  -4  -3   0  243.06    5.67   0
   4   3   0  202.97    4.64   0
  -5   3   0   -0.19    1.32   0
  -5  -3   0    0.77    2.42   0
  -6  -3   0   14.64    2.68   0
  -6   3   0   16.68    1.91   0
  -7  -3   0   46.48    3.39   0
  -7  -3   0   50.22    3.84   0
  -7   3   0   45.74    2.24   0
  -8  -3   0   49.96    3.83   0
  -8   3   0   55.35    2.44   0
  -8  -3   0   52.71    4.26   0
  -9  -3   0   38.36    5.01   0
  -9   3   0   43.62    2.51   0
  -9  -3   0   35.95    5.28   0
 -10   3   0    2.32    2.31   0
 -11   3   0   -0.93    2.57   0
   0   4   0  351.53    4.43   0
   0  -4   0  385.43    4.54   0
  -1   4   0   45.98    1.84   0
  -1  -4   0   50.25    2.36   0
   1   4   0   46.01    2.32   0
  -2   4   0  217.32    3.29   0
   2   4   0  201.58    3.85   0
  -2  -4   0  216.12    4.18   0
  -3   4   0  163.81    2.83   0
   3   4   0  145.11    3.41   0
  -3  -4   0  149.70    3.93   0
  -4   4   0  623.89    4.71   0
   4   4   0  571.10    6.96   0
  -4  -4   0  660.40    8.35   0
  -5  -4   0 1050.59   11.66   0
  -5   4   0 1080.66    5.94   0
  -6   4   0  401.66    3.86   0
  -6  -4   0  382.19    8.60   0
  -7   4   0  205.45    2.87   0
  -8   4   0    9.64    2.11   0
  -9   4   0   34.91    2.46   0
 -10   4   0   29.38    2.59   0
 -11   4   0   23.97    2.83   0
   1   5   0    6.23    1.79   0
  -1  -5   0    6.69    1.82   0
  -1   5   0    6.26    1.33   0
  -2  -5   0  133.22    2.96   0
  -2   5   0  137.16    2.78   0
   2   5   0  124.47    3.04   0
  -3   5   0  115.77    2.22   0
  -3  -5   0  120.60    3.17   0
   3   5   0  105.63    2.81   0
   4   5   0   24.74    2.02   0
  -4   5   0   26.86    1.57   0
  -4  -5   0   27.79    2.75   0
  -5  -5   0   47.68    3.38   0
  -5   5   0   46.52    1.71   0
   5   5   0   40.81    2.47   0
  -6  -5   0   93.07    5.55   0
  -6   5   0   88.45    2.14   0
  -7   5   0   19.56    2.10   0
  -8   5   0   52.97    1.92   0
  -9   5   0   29.89    2.39   0
 -10   5   0   13.37    1.85   0
   0   6   0 2224.21    8.88   0
  -1   6   0 1435.08    6.80   0
  -1  -6   0 1633.62    8.29   0
   1   6   0 1423.64    7.61   0
  -2   6   0  390.77    3.65   0
   2   6   0  403.03    4.31   0
  -2  -6   0  431.77    4.57   0
   3   6   0  183.82    3.28   0
  -3  -6   0  202.44    3.68   0
  -3   6   0  195.06    2.65   0
   4   6   0   80.96    2.59   0
  -4  -6   0   92.24    3.38   0
  -4   6   0   87.09    2.00   0
  -5  -6   0   89.03    3.69   0
   5   6   0   75.05    2.91   0
  -5   6   0   81.15    1.97   0
  -6   6   0   29.27    2.15   0
  -7   6   0   47.66    2.38   0
  -8   6   0   26.84    2.32   0
  -9   6   0   74.95    2.90   0
 -10   6   0   17.21    2.57   0
  -1   7   0   13.37    1.44   0
   1   7   0   14.50    1.91   0
  -2   7   0    1.15    1.29   0
   2   7   0    1.57    1.85   0
  -2  -7   0    1.43    1.88   0
   3   7   0   99.98    2.69   0
  -3  -7   0  109.47    2.99   0
  -3   7   0  104.71    2.09   0
   4   7   0   14.05    1.81   0
  -4  -7   0   14.09    2.10   0
  -4   7   0   13.99    1.48   0
   5   7   0    9.06    2.23   0
  -5   7   0    9.06    1.39   0
  -6   7   0   72.34    2.02   0
   6   7   0   59.87    2.93   0
  -7   7   0   42.06    1.81   0
  -8   7   0    2.76    2.30   0
  -9   7   0    3.82    1.71   0
   0   8   0  272.29    3.13   0
  -1   8   0  758.11    5.13   0
   1   8   0  746.84    5.28   0
  -2   8   0  353.12    3.41   0
   2   8   0  377.22    4.05   0
   3   8   0   56.38    2.30   0
  -3   8   0   53.13    1.76   0
   4   8   0  295.88    4.41   0
  -4   8   0  313.30    3.19   0
   5   8   0   28.79    2.49   0
  -5   8   0   26.73    2.21   0
   6   8   0   44.01    2.75   0
  -6   8   0   51.24    2.39   0
  -7   8   0   52.12    2.47   0
  -8   8   0   25.25    2.46   0
  -9   8   0   12.97    2.68   0
  -1   9   0  111.12    2.60   0
   1   9   0  105.08    2.59   0
  -2   9   0   -0.70    1.39   0
   2   9   0    2.52    1.91   0
  -3   9   0   45.49    1.82   0
   3   9   0   36.52    2.31   0
   4   9   0   46.54    2.37   0
  -4   9   0   48.81    1.78   0
  -5   9   0   14.77    2.14   0
   5   9   0   15.68    2.01   0
  -6   9   0    7.91    2.25   0
   6   9   0    6.79    2.29   0
  -7   9   0    2.26    1.60   0
  -8   9   0    6.08    1.81   0
   0  10   0    7.02    1.53   0
   1  10   0    1.64    1.95   0
  -1  10   0    3.58    2.21   0
   2  10   0  191.21    3.09   0
  -2  10   0  192.77    3.10   0
  -3  10   0   50.68    2.47   0
   3  10   0   42.30    2.44   0
  -4  10   0  195.30    3.21   0
   4  10   0  189.17    3.42   0
   5  10   0  102.36    3.56   0
  -5  10   0  111.33    2.40   0
   6  10   0   60.89    3.34   0
  -6  10   0   58.50    2.15   0
   7  10   0   35.23    4.30   0
  -7  10   0   47.12    2.76   0
  -1  11   0    8.86    1.61   0
   1  11   0   10.16    2.18   0
  -2  11   0   66.03    2.57   0
   2  11   0   64.08    2.57   0
   3  11   0    8.15    2.20   0
  -3  11   0    9.12    2.46   0
   4  11   0    2.08    2.10   0
  -4  11   0    4.60    2.25   0
  -5  11   0    1.68    2.38   0
   5  11   0    0.53    2.15   0
   6  11   0    1.02    2.70   0
  -6  11   0    2.86    2.50   0
   0  12   0   50.56    2.15   0
   1  12   0   16.36    2.37   0
  -1  12   0   16.96    2.52   0
   2  12   0   35.11    2.45   0
  -2  12   0   34.11    2.60   0
  -3  12   0   49.44    2.65   0
   3  12   0   31.80    2.66   0
  -4  12   0   38.85    2.91   0
   4  12   0   51.65    2.80   0
  -1  13   0    8.31    2.58   0
   1  13   0    6.76    2.54   0
   2  13   0    1.45    2.49   0
 -11   1   1  162.09    3.57   0
 -11  -1   1  135.46    4.02   0
 -11  -1   1  165.86    4.12   0
 -11   1   1  140.68    2.97   0
 -10  -1   1  110.06    3.89   0
 -10   1   1   90.52    2.56   0
 -10  -1   1   97.93    3.26   0
 -10   1   1  125.43    3.26   0
  -9   1   1  196.77    3.61   0
  -9  -1   1  195.97    3.97   0
  -9  -1   1  161.24    3.48   0
  -9   1   1  165.87    2.71   0
  -8   1   1   72.94    2.64   0
  -8  -1   1   62.07    2.23   0
  -7  -1   1  181.17    3.07   0
  -6  -1   1  111.63    2.76   0
  -5  -1   1 1863.12    9.71   0
  -4  -1   1  154.62    3.27   0
  -3  -1   1 2284.25   12.48   0
  -2  -1   1 1426.64   11.32   0
   2   1  -1 1475.66   11.00   0
  -1  -1   1  425.98    6.95   0
   1   1  -1  461.49    6.95   0
   0  -1   1 2552.06   16.94   0
   0   1  -1 2625.69   16.82   0
  -1   1  -1  119.31    3.73   0
   1  -1   1  113.61    3.83   0
  -2  -1  -1  591.12   15.63   0
   2  -1   1  632.05    7.06   0
  -2   1  -1  589.60    6.69   0
  -3  -1  -1    8.09    2.73   0
  -3   1  -1    5.37    1.77   0
  -4   1  -1  170.09    3.40   0
  -4  -1  -1  163.15    4.61   0
  -5  -1  -1  100.91    3.51   0
  -5   1  -1  101.47    2.77   0
  -6  -1  -1  845.55    8.51   0
  -6   1  -1  892.56    6.52   0
  -6  -1  -1  732.07    6.97   0
  -7  -1  -1  172.29    3.72   0
  -7  -1  -1  195.33    4.54   0
  -7   1  -1  186.22    3.43   0
  -8   1  -1  263.65    4.07   0
  -8  -1  -1  257.74    5.07   0
  -8  -1  -1  242.47    4.04   0
  -9  -1  -1   51.04    3.28   0
  -9   1  -1   48.88    2.65   0
  -9  -1  -1   51.33    2.59   0
 -10   1  -1   62.34    2.55   0
 -10  -1  -1   69.99    3.75   0
 -10   1  -1   69.09    3.56   0
 -10  -1  -1   64.63    3.84   0
 -11   1  -1    9.49    3.23   0
 -11   1  -1   12.32    2.27   0
 -11  -1  -1   11.62    3.72   0
 -11  -1  -1   12.15    3.43   0
 -11  -2   1    3.27    3.15   0
 -11   2   1    4.34    2.50   0
 -11   2   1    3.35    1.99   0
 -11  -2   1    4.47    2.73   0
 -10  -2   1    0.16    2.42   0
 -10  -2   1    0.06    2.82   0
 -10   2   1    1.99    2.27   0
  -9  -2   1   16.54    2.81   0
  -9  -2   1   13.99    1.95   0
  -9   2   1   14.42    2.24   0
  -8   2   1   14.60    2.12   0
  -8  -2   1   11.00    2.15   0
  -7  -2   1    1.66    1.55   0
  -7   2   1    1.72    1.89   0
  -6  -2   1    0.21    1.54   0
  -5  -2   1    4.41    1.52   0
   4   2  -1   21.55    1.83   0
  -4  -2   1   25.30    1.92   0
  -3  -2   1   45.78    2.38   0
   3   2  -1   40.64    2.16   0
  -2  -2   1 1038.79    9.19   0
   2   2  -1 1002.94    8.85   0
   1   2  -1    0.72    1.81   0
  -1  -2   1    0.22    1.33   0
   0   2  -1 1268.24    9.66   0
   0  -2   1 1363.67   10.01   0
  -1   2  -1  258.82    4.37   0
   1  -2   1  277.22    4.58   0
   1   2   1  309.95    7.55   0
  -2   2  -1  695.43    6.39   0
   2  -2   1  703.03    6.34   0
  -3   2  -1   17.03    1.89   0
  -4  -2  -1   32.60    4.68   0
  -4   2  -1   32.20    2.09   0
  -5  -2  -1    3.04    2.55   0
  -5  -2  -1    3.00    2.94   0
  -5   2  -1    2.09    1.77   0
  -6  -2  -1   19.60    3.08   0
  -6   2  -1   22.23    2.13   0
  -6  -2  -1   19.58    2.67   0
  -7  -2  -1    0.66    3.01   0
  -7  -2  -1   -0.17    2.37   0
  -7   2  -1    0.62    1.91   0
  -8  -2  -1    0.38    2.79   0
  -8  -2  -1    0.70    2.79   0
  -8   2  -1    2.95    1.95   0
  -9  -2  -1   40.07    4.54   0
  -9   2  -1   40.14    2.57   0
  -9  -2  -1   45.45    4.26   0
 -10   2  -1    3.02    2.39   0
 -11   2  -1    0.25    2.58   0
 -11   2  -1    0.55    2.57   0
 -11  -3   1   28.96    4.57   0
 -11  -3   1   28.00    4.23   0
 -11   3   1   28.77    2.75   0
 -10  -3   1   62.63    4.13   0
 -10   3   1   61.35    2.68   0
 -10  -3   1   53.04    3.37   0
  -9   3   1   73.71    2.86   0
  -9  -3   1   86.93    3.96   0
  -9  -3   1   78.97    3.38   0
  -8   3   1    2.23    2.04   0
  -8  -3   1    0.43    2.18   0
  -7  -3   1  580.36    6.12   0
  -7   3   1  630.56    4.82   0
  -6   3   1 1063.54    5.95   0
  -6  -3   1 1013.75    8.12   0
  -5  -3   1  974.20    8.08   0
  -4  -3   1  320.71    4.72   0
   4   3  -1  293.86    4.26   0
  -3  -3   1    8.89    1.78   0
   3   3  -1    9.28    1.56   0
   2   3  -1   84.61    2.78   0
  -2  -3   1   88.07    2.92   0
  -1  -3   1   66.65    2.39   0
   1   3  -1  117.51    2.89   0
   0   3   1  668.51    7.07   0
   0   3  -1  588.69    5.74   0
   0  -3   1  623.38    5.97   0
   1  -3   1  795.36    6.32   0
  -1   3  -1  716.30    6.04   0
   1   3   1  776.93    8.79   0
   2   3   1 1698.28   15.17   0
   2  -3   1 1965.54    9.57   0
  -2   3  -1 1754.70    8.70   0
  -3   3  -1 2893.69   10.41   0
  -4   3  -1 1439.88    7.30   0
  -5   3  -1  819.10    5.49   0
  -6   3  -1  828.94    5.42   0
  -7   3  -1  172.54    2.75   0
  -8   3  -1   48.10    2.31   0
  -9   3  -1    6.97    2.27   0
 -10   3  -1   35.29    2.59   0
 -11   4   1   18.81    2.70   0
 -10   4   1    3.71    2.44   0
  -9  -4   1  113.56    5.18   0
  -9  -4   1  105.98    4.88   0
  -9   4   1  101.16    2.36   0
  -8   4   1  106.37    2.74   0
  -8  -4   1  102.27    4.03   0
  -7   4   1    0.69    1.43   0
  -7  -4   1    1.12    2.23   0
  -6   4   1    6.74    1.43   0
  -6  -4   1    5.00    2.23   0
  -5  -4   1  107.88    3.22   0
  -5   4   1  134.84    2.66   0
   5   4  -1  102.07    3.01   0
  -4   4   1   60.99    2.20   0
   4   4  -1   50.46    2.16   0
  -4  -4   1   54.51    2.49   0
  -3   4   1   26.98    1.99   0
   3   4  -1   24.41    1.81   0
  -3  -4   1   24.21    2.00   0
  -2   4   1  322.42    4.01   0
   2   4  -1  277.82    4.05   0
  -2  -4   1  320.32    4.28   0
  -1  -4   1   50.53    2.29   0
  -1   4   1   50.49    2.30   0
   1   4  -1   51.83    2.23   0
   0  -4   1  381.84    4.23   0
   0   4   1  426.16    5.03   0
   0   4  -1  360.94    4.08   0
   1   4   1   61.72    2.68   0
   1  -4   1   63.80    2.37   0
  -1   4  -1   57.50    2.27   0
   2  -4   1   29.41    2.09   0
   2   4   1   32.55    2.33   0
  -2   4  -1   28.75    2.00   0
  -3   4  -1  680.86    4.92   0
   3   4   1  625.50    8.43   0
  -4   4  -1   74.36    2.33   0
  -5   4  -1   -0.42    1.72   0
  -6   4  -1   74.80    2.00   0
  -7   4  -1   28.50    2.18   0
  -8   4  -1    6.11    2.12   0
  -9   4  -1    1.06    2.29   0
 -10   4  -1   17.25    2.47   0
 -11   5   1   36.95    2.98   0
 -10   5   1   92.89    2.64   0
  -9   5   1   24.50    2.34   0
  -8  -5   1   60.05    4.16   0
  -8   5   1   55.28    2.09   0
  -7  -5   1   99.60    4.08   0
  -7   5   1   99.78    2.19   0
  -6   5   1  525.40    4.30   0
   6   5  -1  422.41    4.85   0
  -6  -5   1  486.65    6.33   0
  -5  -5   1  750.60    7.12   0
   5   5  -1  661.74    6.30   0
  -5   5   1  843.88    5.14   0
  -4   5   1    3.56    1.27   0
   4   5  -1    3.01    1.47   0
  -4  -5   1    3.10    1.66   0
   3   5  -1  652.71    5.54   0
  -3  -5   1  671.48    6.04   0
  -3   5   1  737.79    5.03   0
   2   5  -1   86.41    2.51   0
  -2  -5   1   94.12    2.59   0
  -2   5   1   96.38    2.20   0
  -1   5   1  991.31    6.31   0
   1   5  -1  907.43    6.13   0
  -1  -5   1 1002.23    6.68   0
   0   5   1  264.43    3.86   0
   0  -5   1  268.42    3.43   0
   0   5  -1  276.81    3.53   0
   1   5   1   69.01    2.54   0
   1  -5   1   63.76    1.88   0
  -1   5  -1   57.79    1.81   0
   2  -5   1 1112.51    6.26   0
   2   5   1  999.59    7.78   0
  -2   5  -1 1049.15    5.86   0
   3   5   1  248.53    4.74   0
  -3   5  -1  271.32    3.19   0
   4   5   1  356.14    6.52   0
  -4   5  -1  403.81    3.80   0
  -5   5  -1  170.70    2.60   0
  -6   5  -1  298.45    3.53   0
  -7   5  -1  313.94    3.39   0
  -8   5  -1   30.82    2.27   0
  -9   5  -1   44.26    2.57   0
 -10   5  -1   11.29    2.61   0
 -10   6   1    2.19    1.77   0
  -9   6   1    2.23    2.27   0
  -8  -6   1   15.17    4.57   0
  -8   6   1   13.68    2.17   0
  -7  -6   1   67.82    3.74   0
  -7   6   1   63.23    2.00   0
  -6   6   1   80.84    2.39   0
   6   6  -1   69.14    2.73   0
  -6  -6   1   80.10    3.42   0
   5   6  -1   63.44    2.32   0
  -5   6   1   62.49    1.88   0
  -5  -6   1   70.50    2.72   0
  -4  -6   1  363.11    4.52   0
  -4   6   1  376.18    3.45   0
   4   6  -1  329.41    4.17   0
  -3   6   1   18.85    1.86   0
  -3  -6   1   21.42    2.01   0
   3   6  -1   22.60    1.83   0
  -2  -6   1   43.11    2.17   0
   2   6  -1   40.66    2.07   0
  -2   6   1   42.55    2.11   0
  -1  -6   1  145.30    2.62   0
   1   6  -1  134.77    2.48   0
  -1   6   1  153.14    2.92   0
   0  -6   1    3.21    1.89   0
   0   6  -1    3.81    1.87   0
   0   6   1    4.57    1.88   0
   1  -6   1    0.76    1.83   0
  -1   6  -1    1.09    1.72   0
   1   6   1    0.93    1.84   0
  -2   6  -1    2.05    1.67   0
   2   6   1    2.64    1.74   0
   3   6   1   37.83    2.28   0
  -3   6  -1   40.66    1.96   0
   4   6   1   46.37    2.65   0
  -4   6  -1   51.74    2.19   0
   5   6   1   76.75    4.43   0
  -5   6  -1   86.26    2.05   0
  -6   6  -1    1.05    1.95   0
  -7   6  -1   12.60    2.14   0
  -8   6  -1    0.25    1.48   0
  -9   6  -1   -0.02    1.59   0
 -10   7   1   58.46    3.00   0
  -9   7   1   87.47    2.48   0
  -8   7   1   48.25    2.50   0
  -7   7   1   96.13    2.31   0
  -7  -7   1  119.17    4.45   0
   7   7  -1   89.09    3.05   0
  -6  -7   1  167.16    4.30   0
   6   7  -1  144.54    3.43   0
  -6   7   1  158.12    2.54   0
  -5   7   1  128.84    2.59   0
   5   7  -1  115.86    2.72   0
  -5  -7   1  118.59    3.16   0
  -4   7   1  250.73    3.18   0
   4   7  -1  213.27    3.51   0
  -4  -7   1  243.61    3.85   0
  -3  -7   1  301.75    3.98   0
   3   7  -1  296.88    3.61   0
  -3   7   1  330.39    3.50   0
  -2   7   1  482.30    4.10   0
   2   7  -1  413.50    3.85   0
  -2  -7   1  481.28    4.46   0
  -1   7   1 1093.32    6.03   0
   1   7  -1 1051.94    5.80   0
  -1  -7   1 1076.81    6.06   0
   0   7   1  207.73    3.21   0
   0   7  -1  194.75    2.72   0
   0  -7   1  214.14    2.91   0
   1   7   1  118.37    2.81   0
   1  -7   1  147.09    2.85   0
  -1   7  -1  132.83    2.64   0
   2   7   1   14.78    2.00   0
  -2   7  -1   13.51    1.89   0
   3   7   1    3.88    1.78   0
  -3   7  -1    2.67    1.84   0
   4   7   1    5.44    1.83   0
  -4   7  -1    6.26    1.85   0
  -5   7  -1   10.69    1.98   0
   5   7   1   10.09    2.27   0
  -6   7  -1  123.45    2.78   0
  -7   7  -1  149.80    2.85   0
  -8   7  -1  144.12    3.13   0
  -9   7  -1   56.14    2.78   0
  -9   8   1    8.33    2.43   0
  -8   8   1   -0.16    1.67   0
   7   8  -1    0.85    2.08   0
  -7   8   1    1.46    2.26   0
   6   8  -1    0.56    1.70   0
  -6  -8   1    0.31    2.13   0
  -6   8   1   -0.41    1.44   0
   5   8  -1   12.56    1.87   0
  -5  -8   1   13.71    2.74   0
  -5   8   1   14.60    2.04   0
   4   8  -1   30.20    2.07   0
  -4   8   1   30.91    1.56   0
  -4  -8   1   34.06    2.30   0
  -3   8   1    2.11    1.35   0
   3   8  -1    1.33    1.74   0
  -3  -8   1    2.71    2.05   0
  -2  -8   1    4.11    1.47   0
  -2   8   1    4.84    1.47   0
   2   8  -1    2.38    1.77   0
  -1  -8   1  245.64    3.01   0
   1   8  -1  228.14    3.05   0
  -1   8   1  244.00    3.08   0
   0  -8   1    7.89    1.41   0
   0   8  -1    8.54    2.09   0
   0   8   1    6.48    1.36   0
   1   8   1    6.88    1.87   0
  -1   8  -1    2.52    1.95   0
  -2   8  -1    5.38    1.36   0
   2   8   1    4.06    2.01   0
   3   8   1    7.14    1.93   0
  -3   8  -1    7.98    1.34   0
  -4   8  -1   -0.59    1.36   0
   4   8   1    0.81    2.27   0
  -5   8  -1    1.76    2.02   0
   5   8   1    0.30    2.07   0
  -6   8  -1    4.41    2.06   0
  -7   8  -1   -1.54    2.30   0
  -8   8  -1    0.75    2.31   0
  -8   9   1   30.37    2.66   0
   7   9  -1  145.84    4.19   0
  -7   9   1  188.81    3.17   0
  -6   9   1  144.78    2.59   0
   6   9  -1  133.02    3.68   0
  -5   9   1  113.79    2.32   0
  -5  -9   1  145.28    3.43   0
   5   9  -1  106.84    2.92   0
  -4  -9   1  102.89    2.94   0
  -4   9   1   99.90    2.56   0
   4   9  -1   84.76    2.55   0
  -3   9   1   56.45    2.43   0
   3   9  -1   54.35    2.22   0
  -3  -9   1   60.84    2.58   0
   2   9  -1   15.56    1.50   0
  -2  -9   1   18.89    1.68   0
  -2   9   1   16.71    2.10   0
  -1   9   1  272.33    3.47   0
   1   9  -1  247.21    2.94   0
   0   9   1   11.04    2.12   0
   0   9  -1   12.47    2.05   0
   1   9   1   50.81    2.31   0
  -1   9  -1   48.68    1.78   0
   2   9   1  458.53    4.44   0
  -2   9  -1  452.04    3.97   0
  -3   9  -1   59.75    2.32   0
   3   9   1   45.87    2.44   0
   4   9   1  152.86    3.21   0
  -4   9  -1  159.44    2.78   0
   5   9   1   61.89    3.21   0
  -5   9  -1   62.85    1.98   0
  -6   9  -1   46.76    2.04   0
   6   9   1   43.88    4.60   0
  -7   9  -1   52.89    2.65   0
  -8   9  -1   26.94    2.66   0
  -7  10   1    1.02    2.41   0
   7  10  -1    0.30    2.02   0
  -6  10   1   -0.30    1.61   0
   6  10  -1    1.64    1.98   0
   5  10  -1   -0.14    1.89   0
  -5  10   1    1.17    1.49   0
   4  10  -1    2.83    1.92   0
  -4  10   1    2.82    2.24   0
  -3  10   1   -0.48    1.54   0
   3  10  -1    1.19    1.98   0
  -2  10   1   31.65    2.40   0
   2  10  -1   33.32    2.21   0
   1  10  -1   36.34    2.22   0
  -1  10   1   46.39    2.28   0
   0  10  -1    2.25    1.99   0
   0  10   1    4.10    2.00   0
  -1  10  -1    0.59    1.50   0
   1  10   1    0.03    2.06   0
   2  10   1   41.48    2.43   0
  -2  10  -1   58.90    2.37   0
   3  10   1    0.22    2.01   0
  -3  10  -1    1.18    1.54   0
  -4  10  -1   17.73    2.19   0
   4  10   1   17.22    2.28   0
   5  10   1    1.82    2.45   0
  -5  10  -1    3.34    1.55   0
   6  10   1    6.98    3.25   0
  -6  10  -1    7.24    1.76   0
  -7  10  -1   -1.51    2.47   0
   6  11  -1   43.20    2.79   0
  -6  11   1   38.18    2.06   0
  -5  11   1   54.76    2.16   0
   5  11  -1   63.18    2.67   0
  -4  11   1    8.45    1.71   0
   4  11  -1    9.58    1.65   0
   3  11  -1   25.85    2.34   0
  -3  11   1   27.06    1.95   0
   2  11  -1   15.29    2.20   0
  -2  11   1   13.59    1.75   0
   1  11  -1   37.10    2.36   0
  -1  11   1   34.67    2.45   0
   0  11  -1   70.64    2.56   0
   0  11   1   63.65    2.60   0
  -1  11  -1   89.96    2.75   0
   1  11   1   73.35    2.33   0
   2  11   1  159.63    3.44   0
  -2  11  -1  162.97    2.88   0
   3  11   1   89.98    3.02   0
  -3  11  -1  104.52    3.04   0
   4  11   1   68.79    2.99   0
  -4  11  -1   71.20    2.24   0
   5  11   1   32.79    3.10   0
  -5  11  -1   42.14    2.62   0
   6  11   1   45.41    4.29   0
   5  12  -1   20.59    2.66   0
  -5  12   1   27.45    2.13   0
  -4  12   1    5.98    1.91   0
   4  12  -1    5.99    2.36   0
   3  12  -1    6.37    2.25   0
  -3  12   1    5.03    2.57   0
   2  12  -1    1.40    2.27   0
  -2  12   1    0.87    1.71   0
   1  12  -1    5.63    2.24   0
  -1  12   1    5.10    1.78   0
   0  12   1    1.35    2.32   0
   0  12  -1    2.20    1.57   0
   1  12   1    1.52    1.78   0
  -1  12  -1    0.43    1.58   0
   2  12   1    0.68    2.32   0
  -2  12  -1   -0.01    2.44   0
   3  12   1    0.13    2.31   0
  -3  12  -1    0.92    2.53   0
   4  12   1    1.08    2.26   0
  -4  12  -1    0.46    2.53   0
  -2  13   1   30.04    2.80   0
   2  13  -1   24.27    2.65   0
  -1  13   1   21.38    2.07   0
   1  13  -1   18.88    1.94   0
   0  13  -1   73.33    3.05   0
   0  13   1   86.49    3.11   0
   1  13   1   47.53    3.02   0
  -1  13  -1   56.28    2.96   0
 -12   0   2   63.06    4.07   0
 -12   0   2   89.31    3.13   0
 -11   0   2  184.52    3.97   0
 -11   0   2  153.01    3.70   0
 -10   0   2    8.52    1.80   0
  -9   0   2   19.98    1.70   0
  -8   0   2  202.80    3.02   0
  -7   0   2    5.30    1.44   0
  -6   0   2  152.55    2.59   0
  -5   0   2  489.63    4.36   0
  -4   0   2 1166.30    6.95   0
  -3   0   2 2932.20   11.67   0
  -2   0   2   42.14    2.01   0
   2   0  -2   40.83    1.96   0
   1   0  -2  499.43    6.03   0
  -1   0   2  498.74    6.18   0
   0   0  -2  275.51    5.24   0
   0   0   2  278.64    5.31   0
   1   0   2 9999.99   31.56   0
  -2   0  -2  870.12    8.92   0
   2   0   2  849.63    9.51   0
  -3   0  -2   38.45    2.36   0
  -4   0  -2  179.58    3.77   0
  -5   0  -2  581.19    6.19   0
  -6   0  -2  831.26    7.29   0
  -7   0  -2  232.74    4.52   0
  -8   0  -2   35.74    2.83   0
  -9   0  -2  143.85    4.22   0
  -9   0  -2  145.18    3.27   0
 -10   0  -2   27.96    3.31   0
 -10   0  -2   29.11    2.44   0
 -12   1   2    2.95    2.72   0
 -12   1   2    1.65    2.19   0
 -12  -1   2    1.57    2.76   0
 -12  -1   2    1.74    3.29   0
 -11  -1   2    1.27    2.01   0
 -11   1   2    1.27    1.87   0
 -11  -1   2    0.89    2.41   0
 -11   1   2    1.40    2.30   0
 -10   1   2    5.94    1.88   0
 -10   1   2    5.04    2.41   0
 -10  -1   2    6.32    1.91   0
  -9  -1   2    1.12    1.77   0
  -9   1   2    0.75    1.69   0
  -8  -1   2   21.30    1.78   0
  -8   1   2   15.19    1.55   0
  -7  -1   2    7.83    1.62   0
  -6  -1   2    3.06    1.38   0
  -5  -1   2  316.47    3.72   0
  -4  -1   2  188.93    3.10   0
  -3  -1   2   31.59    1.90   0
   3   1  -2   29.27    1.55   0
   2   1  -2  295.90    4.42   0
  -2  -1   2  314.37    4.63   0
   1   1  -2  206.68    3.86   0
  -1  -1   2  196.87    3.81   0
  -1   1   2  179.11    3.48   0
   0   1  -2  260.89    4.64   0
   0  -1   2  271.36    4.61   0
   0   1   2  226.84    4.84   0
   0  -1  -2  234.65    4.69   0
  -1   1  -2 2196.61   12.27   0
   1  -1   2 2140.93   12.78   0
   1   1   2 1932.44   16.81   0
  -1  -1  -2 1857.18   15.78   0
   2  -1   2   36.20    2.38   0
  -2  -1  -2   24.97    2.69   0
  -2   1  -2   31.94    1.84   0
   2   1   2   28.51    3.21   0
  -3   1  -2   32.71    2.04   0
  -3  -1  -2   27.06    2.61   0
   3  -1   2   32.86    1.81   0
  -4  -1  -2   15.34    2.42   0
  -4   1  -2   15.51    1.92   0
  -5  -1  -2    1.96    2.17   0
  -5   1  -2    1.32    1.73   0
  -6  -1  -2   25.59    2.64   0
  -6   1  -2   27.23    2.18   0
  -7  -1  -2    0.47    2.00   0
  -7  -1  -2    1.46    2.39   0
  -7   1  -2    1.73    1.90   0
  -8   1  -2    2.66    2.07   0
  -8  -1  -2    2.43    2.35   0
  -8  -1  -2    1.47    2.05   0
  -9  -1  -2    1.95    2.87   0
  -9  -1  -2    2.20    2.66   0
  -9   1  -2    0.96    2.23   0
 -10   1  -2    1.40    2.39   0
 -10  -1  -2    1.49    3.52   0
 -10  -1  -2    1.39    3.32   0
 -10   1  -2    1.74    2.00   0
 -12  -2   2   51.10    3.84   0
 -12   2   2   48.01    2.44   0
 -12  -2   2   46.34    3.52   0
 -12   2   2   57.33    3.02   0
 -11  -2   2   15.05    2.34   0
 -11   2   2   12.46    1.99   0
 -11   2   2   11.46    2.56   0
 -11  -2   2   16.69    2.62   0
 -10  -2   2   36.85    2.31   0
 -10   2   2   33.30    2.62   0
 -10   2   2   31.33    1.60   0
  -9  -2   2  131.56    3.04   0
  -8  -2   2  130.12    2.86   0
  -7  -2   2  525.38    4.84   0
  -6  -2   2   81.40    2.28   0
  -5  -2   2  546.40    5.15   0
   4   2  -2  921.85    6.45   0
  -4  -2   2 1011.06    6.98   0
  -3  -2   2  246.15    3.93   0
   3   2  -2  240.46    3.64   0
  -2  -2   2  139.77    3.25   0
   2   2  -2  133.39    3.11   0
   1   2  -2  167.22    3.27   0
  -1  -2   2  187.17    3.62   0
   0   2  -2 1528.89    8.97   0
   0  -2   2 1445.58    9.06   0
   1  -2   2 8361.74   20.62   0
  -1   2  -2 7865.39   20.13   0
  -2   2  -2  882.41    6.48   0
   2  -2   2  927.65    6.87   0
   3  -2   2  827.13    6.55   0
  -3   2  -2  812.44    6.15   0
  -4   2  -2    5.65    1.76   0
  -5   2  -2  536.92    4.93   0
  -6   2  -2   98.45    2.71   0
  -7   2  -2   32.52    1.77   0
  -8   2  -2    8.35    2.11   0
  -9   2  -2   11.60    2.30   0
 -10   2  -2   54.79    2.97   0
 -11  -3   2    0.31    3.08   0
 -11  -3   2    0.85    2.72   0
 -11   3   2    0.64    2.45   0
 -11   3   2    1.02    1.87   0
 -10   3   2    1.39    2.10   0
 -10  -3   2    0.56    2.10   0
  -9  -3   2   10.44    2.31   0
  -9   3   2    8.44    2.13   0
  -8  -3   2   12.82    2.27   0
  -7  -3   2   78.59    2.50   0
  -6  -3   2   12.83    1.74   0
   5   3  -2   89.98    2.24   0
  -5  -3   2   99.81    2.67   0
  -4  -3   2  196.35    3.34   0
   4   3  -2  183.36    3.05   0
  -3  -3   2  205.35    3.45   0
   3   3  -2  205.96    3.27   0
   2   3  -2   29.59    1.83   0
  -2  -3   2   30.57    1.91   0
   1   3  -2   57.27    2.25   0
  -1  -3   2   54.86    2.02   0
   0   3  -2  377.20    4.23   0
   0  -3   2  414.46    4.57   0
   1  -3   2  140.72    2.75   0
  -1   3  -2  140.57    2.93   0
  -2   3  -2   51.24    2.27   0
   2   3   2   51.72    3.99   0
   2   3   2   44.27    3.16   0
   2  -3   2   53.17    2.36   0
   3  -3   2    5.05    1.92   0
  -3   3  -2    5.04    1.80   0
  -4   3  -2    2.76    1.32   0
  -5   3  -2   15.07    1.89   0
  -6   3  -2    1.14    1.77   0
  -7   3  -2   29.19    2.16   0
  -8   3  -2    4.50    2.14   0
  -9   3  -2   25.34    2.47   0
 -10   3  -2    9.60    2.50   0
 -11  -4   2    4.11    3.61   0
 -11  -4   2    2.73    3.41   0
 -11   4   2    3.32    2.48   0
 -10  -4   2   94.81    3.75   0
 -10   4   2   94.47    2.50   0
  -9  -4   2   56.20    3.22   0
  -9   4   2   59.70    2.49   0
  -8  -4   2  291.33    4.75   0
  -8   4   2  311.90    3.71   0
  -7  -4   2  204.85    3.70   0
  -7   4   2  229.56    3.01   0
   6   4  -2  799.99    5.87   0
  -6  -4   2  899.68    6.79   0
   5   4  -2  430.35    4.40   0
  -5  -4   2  504.20    5.01   0
   4   4  -2  500.44    4.81   0
  -4  -4   2  554.13    5.26   0
  -3  -4   2  194.19    3.42   0
   3   4  -2  188.22    3.14   0
   2   4  -2   36.89    1.95   0
  -2  -4   2   37.94    2.03   0
   1   4  -2  861.44    5.97   0
  -1  -4   2  867.51    6.11   0
   0   4  -2 1616.40    7.69   0
   0  -4   2 1563.02    7.85   0
   0   4   2 1753.39   10.19   0
   1  -4   2 3283.41   11.28   0
   1   4   2 3653.05   16.15   0
  -1   4  -2 3278.72   10.62   0
   2  -4   2 2291.74    8.89   0
   2   4   2 2254.49   14.96   0
  -2   4  -2 2291.52    8.60   0
  -3   4  -2  521.50    4.30   0
   3  -4   2  601.67    5.05   0
  -4   4  -2   84.77    2.37   0
  -5   4  -2   66.91    1.90   0
  -6   4  -2   25.27    2.02   0
  -7   4  -2    4.39    2.07   0
  -8   4  -2    3.42    2.06   0
  -9   4  -2    1.64    2.21   0
 -10   4  -2   34.51    2.70   0
 -11   5   2    1.04    2.52   0
 -10  -5   2    0.88    3.25   0
 -10   5   2    4.53    2.28   0
  -9   5   2  135.51    3.04   0
  -9  -5   2  123.78    4.17   0
  -8  -5   2   57.95    2.97   0
  -8   5   2   56.28    2.02   0
  -7  -5   2   33.76    2.73   0
  -7   5   2   34.57    1.68   0
  -6   5   2   20.08    1.65   0
   6   5  -2   17.27    2.00   0
  -6  -5   2   19.09    2.04   0
   5   5  -2   31.13    1.85   0
  -5  -5   2   34.16    2.19   0
  -5   5   2   36.02    1.64   0
  -4   5   2    3.23    1.21   0
  -4  -5   2    5.40    1.74   0
   4   5  -2    4.29    1.17   0
   3   5  -2    5.61    1.64   0
  -3   5   2    8.94    1.35   0
  -3  -5   2    7.76    1.80   0
   2   5  -2  187.80    3.02   0
  -2   5   2  216.68    3.24   0
  -2  -5   2  199.46    3.18   0
  -1   5   2   38.03    2.20   0
  -1  -5   2   33.81    2.02   0
   1   5  -2   34.86    1.99   0
   0   5   2    1.51    1.93   0
   0   5  -2    2.71    1.72   0
   0  -5   2    1.58    1.28   0
   1  -5   2   38.67    2.03   0
   1   5   2   36.69    2.29   0
  -1   5  -2   35.58    1.99   0
   2   5   2   23.99    2.53   0
   2  -5   2   24.12    1.94   0
  -2   5  -2   24.11    1.43   0
   3  -5   2   10.49    1.91   0
   3   5   2    7.40    2.64   0
  -3   5  -2    9.71    1.81   0
  -4   5  -2   20.12    1.97   0
  -5   5  -2  141.79    2.44   0
  -6   5  -2    0.90    1.88   0
  -7   5  -2   10.31    2.04   0
  -8   5  -2    6.99    1.61   0
  -9   5  -2    8.30    1.76   0
 -10   6   2   74.46    2.34   0
  -9   6   2    2.89    2.23   0
  -9  -6   2    2.50    3.14   0
  -8  -6   2  103.18    3.83   0
  -8   6   2  105.98    2.82   0
  -7   6   2   12.14    2.06   0
   7   6  -2    9.20    1.98   0
  -7  -6   2    9.37    2.14   0
  -6   6   2  113.70    2.22   0
   6   6  -2  102.16    2.55   0
  -6  -6   2  106.56    2.95   0
  -5   6   2  148.26    2.76   0
  -5  -6   2  134.65    3.08   0
   5   6  -2  136.04    2.72   0
  -4   6   2  464.10    3.81   0
   4   6  -2  438.61    4.10   0
  -4  -6   2  470.57    4.60   0
  -3   6   2  875.83    5.25   0
   3   6  -2  748.01    5.15   0
  -3  -6   2  791.58    5.56   0
  -2  -6   2  350.19    3.98   0
  -2   6   2  387.90    3.74   0
   2   6  -2  344.06    3.53   0
   1   6  -2  545.65    4.35   0
  -1  -6   2  552.66    4.69   0
  -1   6   2  587.62    4.87   0
   0   6  -2  782.79    4.98   0
   0  -6   2  865.12    5.43   0
   0   6   2  814.10    6.01   0
   1  -6   2  406.80    3.73   0
   1   6   2  400.17    4.60   0
  -1   6  -2  351.23    3.39   0
   2   6   2  107.52    2.98   0
  -2   6  -2  105.63    2.09   0
   2  -6   2  123.20    2.62   0
  -3   6  -2   33.50    1.63   0
   3   6   2   32.57    2.66   0
   4   6   2  132.82    5.24   0
  -4   6  -2  140.32    2.73   0
  -5   6  -2  154.07    2.72   0
  -6   6  -2  190.99    3.08   0
  -7   6  -2  130.68    2.81   0
  -8   6  -2   44.42    1.99   0
  -9   6  -2   35.17    2.67   0
 -10   7   2    2.29    2.45   0
  -9   7   2    2.27    2.36   0
  -9  -7   2    3.21    3.49   0
  -8   7   2    1.18    2.23   0
  -8  -7   2    1.10    2.72   0
  -7  -7   2    5.28    2.14   0
  -7   7   2    7.46    1.54   0
   7   7  -2    5.15    1.73   0
  -6   7   2    1.21    1.43   0
  -6  -7   2    1.11    1.97   0
   6   7  -2    0.83    1.98   0
  -5  -7   2   39.16    2.27   0
  -5   7   2   43.57    2.13   0
   5   7  -2   36.86    2.06   0
   4   7  -2    5.38    1.70   0
  -4  -7   2    6.76    2.02   0
  -4   7   2    8.01    1.92   0
  -3   7   2    1.11    1.40   0
  -3  -7   2    1.94    1.81   0
   3   7  -2    0.85    1.68   0
  -2  -7   2   26.11    1.51   0
  -2   7   2   26.62    2.13   0
   2   7  -2   23.19    1.47   0
   1   7  -2   80.34    2.28   0
  -1   7   2   91.51    2.48   0
  -1  -7   2   85.43    2.03   0
   0   7  -2  128.86    2.27   0
   0  -7   2  148.62    2.83   0
   0   7   2  139.19    2.60   0
  -1   7  -2   11.26    1.45   0
   1   7   2   11.70    1.95   0
   1  -7   2    8.77    1.45   0
  -2   7  -2   23.43    2.04   0
   2  -7   2   23.81    1.61   0
   2   7   2   20.69    2.17   0
   3   7   2    0.82    2.13   0
  -3   7  -2    0.42    1.78   0
   4   7   2    1.14    2.45   0
  -4   7  -2   -1.78    1.82   0
  -5   7  -2   32.56    1.74   0
  -6   7  -2   18.10    1.68   0
  -7   7  -2   10.72    2.17   0
  -8   7  -2    1.29    1.60   0
  -9   7  -2    4.91    2.47   0
  -9   8   2   15.53    1.90   0
  -8  -8   2    7.19    2.99   0
  -8   8   2    5.12    2.33   0
   8   8  -2    4.01    2.19   0
  -7  -8   2   26.10    3.24   0
  -7   8   2   25.54    1.76   0
   7   8  -2   23.86    2.10   0
  -6   8   2   35.99    2.29   0
   6   8  -2   29.09    2.08   0
  -6  -8   2   34.51    2.49   0
   5   8  -2   49.22    2.11   0
  -5   8   2   52.53    1.83   0
  -5  -8   2   52.45    2.57   0
  -4   8   2  209.89    2.98   0
  -4  -8   2  208.11    3.32   0
   4   8  -2  174.21    3.01   0
  -3   8   2  298.50    3.49   0
   3   8  -2  256.67    3.31   0
  -3  -8   2  277.97    3.61   0
  -2  -8   2  101.63    2.57   0
   2   8  -2   92.79    2.34   0
  -2   8   2   94.80    2.23   0
  -1  -8   2  283.39    3.61   0
  -1   8   2  268.01    3.20   0
   1   8  -2  254.05    3.01   0
   0  -8   2  314.16    3.36   0
   0   8  -2  274.11    3.05   0
   0   8   2  315.98    3.84   0
   1   8   2   65.77    2.55   0
  -1   8  -2   60.78    2.29   0
   1  -8   2   66.30    2.01   0
  -2   8  -2  132.36    2.15   0
   2   8   2  130.60    3.06   0
   3   8   2  116.50    3.47   0
  -3   8  -2  117.37    2.16   0
  -4   8  -2   34.01    1.72   0
   4   8   2   35.99    2.71   0
  -5   8  -2  291.40    3.34   0
  -6   8  -2   45.61    2.46   0
  -7   8  -2   65.60    2.67   0
  -8   8  -2   49.01    2.72   0
   8   9  -2    1.24    2.37   0
  -8   9   2    3.89    2.49   0
  -7   9   2    1.63    2.20   0
  -7  -9   2    1.41    2.42   0
   7   9  -2    1.67    2.27   0
   6   9  -2   32.86    2.33   0
  -6   9   2   35.51    1.81   0
  -6  -9   2   37.61    3.20   0
  -5   9   2   57.11    2.41   0
  -5  -9   2   56.54    2.21   0
   5   9  -2   58.93    2.28   0
  -4  -9   2   86.16    2.38   0
   4   9  -2   76.57    2.11   0
  -4   9   2   88.16    2.12   0
  -3  -9   2   42.52    2.49   0
   3   9  -2   36.57    1.72   0
  -3   9   2   43.41    2.38   0
  -2  -9   2   70.84    2.52   0
   2   9  -2   69.92    2.31   0
  -2   9   2   69.50    2.45   0
  -1  -9   2   13.58    1.58   0
  -1   9   2   14.96    1.55   0
   1   9  -2   13.29    1.94   0
   0  -9   2   11.30    2.08   0
   0   9  -2    7.65    1.93   0
   0   9   2   11.21    2.11   0
   1   9   2   20.28    2.12   0
   1  -9   2   20.86    1.65   0
  -1   9  -2   17.91    1.53   0
  -2   9  -2  221.16    3.13   0
   2   9   2  224.48    3.58   0
   3   9   2    0.99    1.96   0
  -3   9  -2    0.32    1.40   0
  -4   9  -2   25.58    1.66   0
   4   9   2   30.46    2.40   0
  -5   9  -2    3.64    2.11   0
   5   9   2    1.72    2.95   0
  -6   9  -2    6.17    2.27   0
  -7   9  -2    5.91    1.77   0
   8  10  -2   19.60    2.78   0
  -8  10   2   26.81    2.72   0
  -7  10   2   54.74    2.64   0
   7  10  -2   42.84    2.54   0
   6  10  -2  110.34    3.13   0
  -6  10   2  106.46    2.47   0
  -6 -10   2  121.35    4.26   0
  -5  10   2   59.87    2.71   0
   5  10  -2   66.06    2.40   0
  -5 -10   2   80.78    2.87   0
  -4  10   2   31.51    1.79   0
   4  10  -2   33.44    2.15   0
  -4 -10   2   36.41    1.97   0
  -3  10   2  159.88    2.62   0
   3  10  -2  164.68    2.96   0
  -3 -10   2  197.79    3.40   0
   2  10  -2   15.15    1.52   0
  -2 -10   2   15.93    2.23   0
  -2  10   2   13.23    1.54   0
   1  10  -2  299.61    3.18   0
  -1 -10   2  339.67    3.58   0
  -1  10   2  317.21    3.43   0
   0  10  -2   57.39    1.94   0
   0  10   2   60.64    2.51   0
  -1  10  -2  125.78    2.39   0
   1  10   2  134.02    3.20   0
   2  10   2  180.48    3.44   0
  -2  10  -2  220.18    3.11   0
   3  10   2  123.86    3.29   0
  -3  10  -2  121.85    2.29   0
   4  10   2   28.74    2.92   0
  -4  10  -2   29.00    1.78   0
   5  10   2   28.20    3.02   0
  -5  10  -2   31.44    2.49   0
  -6  10  -2    8.25    2.48   0
   6  11  -2    6.68    2.25   0
  -6  11   2   10.22    2.54   0
  -5  11   2   21.25    2.47   0
   5  11  -2   16.38    2.33   0
   4  11  -2    2.76    1.51   0
  -4  11   2    4.07    2.43   0
  -3  11   2    1.17    2.40   0
   3  11  -2    1.92    2.09   0
   2  11  -2    4.24    2.03   0
  -2  11   2    4.36    2.27   0
  -1  11   2    2.10    2.20   0
   1  11  -2    0.30    2.10   0
   0  11  -2    0.55    1.55   0
   0  11   2    2.15    2.26   0
   1  11   2    4.74    2.23   0
  -1  11  -2    4.58    1.65   0
  -2  11  -2   19.06    2.30   0
   2  11   2   10.98    2.38   0
  -3  11  -2   12.06    1.72   0
   3  11   2   12.71    2.42   0
   4  11   2   22.17    2.92   0
  -4  11  -2   18.60    1.80   0
  -5  11  -2    3.19    2.41   0
   5  11   2    2.30    2.70   0
   5  12  -2   30.29    2.65   0
  -5  12   2   21.57    2.10   0
  -4  12   2   44.79    2.85   0
   4  12  -2   35.33    2.60   0
  -3  12   2   83.56    2.59   0
   3  12  -2   94.41    2.96   0
  -2  12   2  113.64    3.25   0
   2  12  -2  101.97    2.64   0
   1  12  -2   58.03    2.61   0
  -1  12   2   42.46    2.16   0
   0  12  -2   50.40    2.09   0
   0  12   2   55.45    2.84   0
  -1  12  -2   64.72    2.34   0
   1  12   2   70.02    2.88   0
  -2  12  -2    2.55    2.48   0
   2  12   2    1.46    2.32   0
   3  12   2   28.19    2.67   0
  -3  12  -2   29.84    2.12   0
   1  13  -2   10.93    2.55   0
  -1  13   2   10.41    2.65   0
   0  13   2   21.60    2.79   0
   0  13  -2   24.34    2.07   0
 -12  -1   3   10.89    2.90   0
 -12  -1   3   17.61    2.42   0
 -12   1   3   14.51    2.81   0
 -12   1   3   13.11    2.33   0
 -11  -1   3  115.63    3.14   0
 -11   1   3  113.58    2.79   0
 -10   1   3   99.45    2.12   0
 -10  -1   3  108.93    2.73   0
  -9   1   3   55.34    1.69   0
  -9  -1   3   67.38    2.19   0
  -8   1   3   94.77    2.11   0
  -8  -1   3   95.16    2.11   0
  -7   1   3   28.41    1.57   0
  -7  -1   3   25.83    1.82   0
  -6  -1   3  438.45    3.92   0
  -6   1   3  416.83    3.48   0
  -5  -1   3  814.26    5.45   0
  -5   1   3  797.00    4.83   0
  -4   1   3 3897.08   10.99   0
   4   1  -3 3672.33   11.46   0
  -4  -1   3 4020.00   12.34   0
  -3  -1   3  322.75    3.82   0
  -3   1   3  295.99    3.32   0
   3   1  -3  304.78    3.75   0
  -2   1   3 1456.45    7.77   0
   2   1  -3 1578.58    8.26   0
  -2  -1   3 1569.75    8.55   0
   1   1  -3  717.34    5.84   0
  -1  -1   3  664.60    6.00   0
  -1   1   3  649.79    5.90   0
   1  -1  -3  644.33    5.83   0
   0  -1  -3   68.52    2.51   0
   0   1   3   55.99    2.15   0
   0  -1   3   78.32    2.64   0
   0   1  -3   75.62    2.26   0
  -1  -1  -3 1151.64    9.88   0
  -1   1  -3 1253.88    8.02   0
   1   1   3 1162.93   10.17   0
   1  -1   3 1143.17    8.24   0
  -2   1  -3    5.59    1.61   0
   2  -1   3    6.34    1.34   0
  -2  -1  -3    5.02    1.93   0
   2   1   3    9.48    1.98   0
   3   1   3   28.17    2.81   0
   3  -1   3   21.73    2.06   0
  -3  -1  -3   22.44    2.30   0
  -3   1  -3   19.53    1.47   0
  -4   1  -3  509.12    5.06   0
  -4  -1  -3  513.04    7.08   0
  -5   1  -3  485.20    5.22   0
  -5  -1  -3  479.31    6.78   0
  -6  -1  -3  367.58    6.47   0
  -6   1  -3  366.01    4.49   0
  -7   1  -3  338.10    4.51   0
  -7  -1  -3  334.41    6.39   0
  -8   1  -3   52.03    2.54   0
  -8  -1  -3   49.74    3.73   0
  -8  -1  -3   46.36    3.44   0
  -9   1  -3   50.56    2.64   0
  -9  -1  -3   47.47    4.79   0
  -9  -1  -3   52.14    4.68   0
 -10   1  -3    0.18    2.43   0
 -12  -2   3    0.24    2.21   0
 -12  -2   3    0.18    2.64   0
 -12   2   3   -0.55    2.58   0
 -12   2   3    0.79    2.05   0
 -11   2   3    3.68    1.84   0
 -11   2   3    2.82    2.41   0
 -11  -2   3    3.99    2.58   0
 -10   2   3   -0.05    1.17   0
 -10  -2   3    0.12    1.89   0
  -9  -2   3    6.12    1.87   0
  -9   2   3    6.50    1.63   0
  -8  -2   3   10.20    1.78   0
  -7  -2   3    0.96    1.63   0
  -6  -2   3   19.54    1.66   0
   5   2  -3   45.88    1.74   0
  -5  -2   3   48.66    2.01   0
  -4  -2   3 1092.02    6.72   0
   4   2  -3 1006.92    6.20   0
   3   2  -3  333.35    3.71   0
  -3  -2   3  338.56    3.86   0
   2   2  -3  536.80    4.80   0
  -2  -2   3  564.77    5.15   0
  -1   2   3  311.33    3.98   0
   1   2  -3  338.02    3.94   0
  -1  -2   3  369.16    4.20   0
   0  -2   3   85.81    2.57   0
   0   2   3   81.99    2.58   0
   0   2  -3   92.32    2.46   0
   1   2   3    4.85    1.87   0
  -1   2  -3    4.44    1.19   0
   1  -2   3    4.16    1.29   0
   2   2   3   26.88    2.96   0
  -2   2  -3   27.55    1.97   0
   2  -2   3   26.60    1.65   0
  -3   2  -3  369.96    4.13   0
   3  -2   3  402.95    4.57   0
   4  -2   3    0.22    1.24   0
  -4   2  -3    0.99    1.15   0
  -5   2  -3    0.85    1.77   0
  -6   2  -3    0.02    1.90   0
  -7   2  -3    1.45    1.86   0
  -8   2  -3   10.41    2.17   0
  -9   2  -3    0.76    2.21   0
 -10   2  -3    1.50    2.98   0
 -12   3   3   12.29    2.67   0
 -12  -3   3    6.82    3.35   0
 -12   3   3   11.13    2.15   0
 -12  -3   3    9.16    3.05   0
 -11  -3   3   60.42    2.72   0
 -11   3   3   55.50    2.82   0
 -11   3   3   51.12    2.16   0
 -10   3   3  394.39    3.47   0
 -10  -3   3  444.63    5.00   0
 -10   3   3  475.55    4.86   0
  -9  -3   3  561.16    5.61   0
  -8  -3   3  329.60    3.90   0
  -7  -3   3  183.47    3.11   0
  -6  -3   3  530.32    4.53   0
   6   3  -3  522.41    4.30   0
   5   3  -3  390.68    3.82   0
  -5  -3   3  411.43    4.17   0
  -4  -3   3   67.77    2.23   0
   4   3  -3   65.55    2.04   0
   3   3  -3  392.74    3.94   0
  -3  -3   3  443.17    4.30   0
   2   3  -3   52.17    1.99   0
  -2  -3   3   55.18    2.11   0
   1   3  -3  453.34    4.29   0
  -1  -3   3  491.02    4.62   0
   0   3  -3 2330.22    9.32   0
   0  -3   3 2343.64    9.61   0
  -1   3  -3   46.58    2.15   0
   1   3   3   44.35    2.34   0
   1  -3   3   52.11    2.20   0
  -2   3  -3  979.20    5.96   0
   2   3   3  906.60   11.34   0
   2  -3   3 1080.86    6.55   0
  -3   3  -3  141.07    2.51   0
   3  -3   3  145.70    2.61   0
   4  -3   3   38.99    2.17   0
  -4   3  -3   29.40    1.56   0
  -5   3  -3   92.50    2.54   0
  -6   3  -3   36.16    2.16   0
  -7   3  -3  174.59    3.36   0
  -8   3  -3   99.33    2.95   0
  -9   3  -3   36.52    2.59   0
 -10   3  -3   26.70    2.82   0
 -11   4   3    1.51    2.47   0
 -11  -4   3   -0.24    2.80   0
 -10  -4   3   10.83    2.24   0
 -10   4   3   10.62    2.34   0
  -9  -4   3    0.03    1.93   0
  -9   4   3   -0.37    1.37   0
  -8  -4   3  185.19    3.34   0
   7   4  -3  447.80    4.21   0
  -7  -4   3  497.89    4.91   0
   6   4  -3    9.76    1.58   0
  -6  -4   3   12.59    1.86   0
  -5  -4   3    5.20    1.62   0
   5   4  -3    5.72    1.40   0
  -4  -4   3    2.68    1.64   0
   4   4  -3    1.86    1.44   0
  -3  -4   3  508.52    4.58   0
   3   4  -3  481.22    4.32   0
  -2  -4   3  260.91    3.39   0
   2   4  -3  234.84    3.19   0
  -1  -4   3   37.60    2.10   0
   1   4  -3   38.63    1.61   0
   0  -4   3  111.94    2.61   0
   0   4  -3  100.15    2.46   0
   1  -4   3   10.22    1.82   0
  -1   4  -3    8.74    1.80   0
   2  -4   3    1.11    1.80   0
   2   4   3    0.29    2.32   0
   2   4   3    0.78    1.71   0
  -2   4  -3   -0.29    1.74   0
   3  -4   3  100.89    2.55   0
  -3   4  -3   87.75    2.07   0
  -4   4  -3  171.94    2.81   0
   4  -4   3  176.11    3.08   0
  -5   4  -3   10.67    1.42   0
  -6   4  -3   -0.50    1.94   0
  -7   4  -3   -0.10    2.08   0
  -8   4  -3    6.57    2.18   0
  -9   4  -3   12.10    1.76   0
 -11   5   3   61.83    2.97   0
 -11  -5   3   68.30    4.22   0
 -10  -5   3  134.47    4.25   0
 -10   5   3  139.47    2.73   0
  -9   5   3  211.73    3.45   0
  -9  -5   3  208.12    4.36   0
  -8  -5   3  168.92    3.86   0
  -8   5   3  199.62    3.11   0
   7   5  -3   14.51    1.64   0
  -7  -5   3   16.69    1.97   0
   6   5  -3  471.14    4.40   0
  -6  -5   3  526.70    4.99   0
  -5  -5   3  409.84    4.32   0
   5   5  -3  395.16    3.99   0
  -4  -5   3  802.63    5.53   0
   4   5  -3  749.63    5.14   0
   3   5  -3    6.22    1.63   0
  -3  -5   3    8.99    1.81   0
   2   5  -3  364.72    3.68   0
  -2  -5   3  375.50    3.76   0
   1   5  -3  264.30    3.06   0
  -1  -5   3  283.20    3.47   0
   0   5  -3  529.32    4.14   0
   0  -5   3  559.22    4.40   0
  -1   5  -3  102.63    2.35   0
   1   5   3  108.03    3.23   0
   1  -5   3  104.30    2.49   0
  -2   5  -3   22.74    1.38   0
   2  -5   3   30.76    2.02   0
   2   5   3   27.99    2.44   0
   3   5   3  122.81    5.04   0
   3   5   3  136.21    5.63   0
   3  -5   3  151.28    2.79   0
  -3   5  -3  127.89    2.69   0
  -4   5  -3  233.62    3.12   0
  -5   5  -3   40.01    1.77   0
  -6   5  -3  171.59    3.03   0
  -7   5  -3  101.41    2.34   0
  -8   5  -3  110.29    2.94   0
  -9   5  -3   22.32    2.61   0
 -11   6   3    3.65    1.93   0
 -11  -6   3    3.37    3.73   0
 -10   6   3   18.42    1.97   0
 -10  -6   3   24.59    3.17   0
  -9  -6   3   19.39    2.87   0
  -9   6   3   25.77    2.41   0
  -8  -6   3    1.98    1.98   0
   8   6  -3    1.75    1.94   0
  -8   6   3    1.37    2.14   0
  -7   6   3   24.77    2.20   0
  -7  -6   3   26.79    2.21   0
   7   6  -3   25.83    1.82   0
   6   6  -3  103.24    2.52   0
  -6   6   3  130.18    2.26   0
  -6  -6   3  122.25    2.93   0
  -5  -6   3   16.04    2.00   0
   5   6  -3   15.83    1.75   0
   4   6  -3   52.97    2.02   0
  -4  -6   3   58.44    2.34   0
   3   6  -3    1.53    1.61   0
  -3  -6   3    0.70    1.78   0
   2   6  -3   50.11    1.69   0
  -2   6   3   66.85    2.34   0
  -2  -6   3   56.38    2.18   0
  -1   6   3  268.29    3.43   0
   1   6  -3  263.08    3.09   0
  -1  -6   3  253.23    3.03   0
   0   6   3    3.27    1.85   0
   0  -6   3    7.42    1.80   0
   0   6  -3    2.38    1.17   0
   1  -6   3   22.23    1.88   0
   1   6   3   25.71    2.16   0
  -1   6  -3   24.24    1.45   0
  -2   6  -3    3.94    1.19   0
   2  -6   3    3.50    1.89   0
   2   6   3    3.19    2.32   0
   3   6   3   39.49    3.11   0
   3  -6   3   47.52    2.32   0
  -3   6  -3   39.87    1.66   0
  -4   6  -3   33.27    1.69   0
  -5   6  -3   12.95    2.04   0
  -6   6  -3    0.79    1.93   0
  -7   6  -3    1.67    2.03   0
  -8   6  -3    0.73    2.24   0
  -9   6  -3    2.18    2.38   0
 -10  -7   3   40.51    3.83   0
 -10   7   3   33.08    2.21   0
  -9  -7   3    9.34    2.41   0
  -9   7   3    9.83    2.43   0
  -8   7   3   31.69    2.44   0
  -8  -7   3   31.29    2.54   0
   8   7  -3   24.95    2.29   0
   7   7  -3   21.86    1.90   0
  -7   7   3   23.46    1.67   0
  -7  -7   3   24.16    2.34   0
   6   7  -3  138.69    2.70   0
  -6   7   3  139.59    2.46   0
  -6  -7   3  147.04    3.11   0
   5   7  -3  702.43    4.93   0
  -5   7   3  816.09    4.96   0
  -5  -7   3  683.85    5.52   0
  -4   7   3  659.69    4.73   0
   4   7  -3  615.93    4.55   0
  -4  -7   3  585.67    4.75   0
   3   7  -3  455.49    3.77   0
  -3   7   3  561.34    4.37   0
  -3  -7   3  546.25    4.39   0
  -2   7   3  460.83    4.09   0
   2   7  -3  381.94    3.70   0
  -2  -7   3  432.89    3.88   0
  -1   7   3   47.95    2.28   0
   1   7  -3   42.27    1.69   0
  -1  -7   3   44.87    1.81   0
   0   7  -3  652.72    4.33   0
   0  -7   3  706.05    4.64   0
   0   7   3  785.18    5.78   0
  -1   7  -3   -0.36    1.84   0
   1   7   3    2.91    2.04   0
   1  -7   3    1.65    1.29   0
  -2   7  -3   66.11    2.22   0
   2  -7   3   76.03    2.41   0
   2   7   3   70.63    2.78   0
   3  -7   3  199.39    3.01   0
   3   7   3  164.59    4.24   0
  -3   7  -3  164.34    2.40   0
  -4   7  -3  189.57    2.62   0
  -5   7  -3  291.04    3.42   0
  -6   7  -3   75.74    2.50   0
  -7   7  -3   81.82    2.86   0
  -8   7  -3   44.00    2.67   0
  -9  -8   3    0.20    3.11   0
  -9   8   3   -0.24    1.81   0
  -8   8   3    5.62    1.80   0
  -8  -8   3    7.39    2.40   0
   8   8  -3    4.24    2.22   0
  -7  -8   3    4.22    2.32   0
   7   8  -3    5.81    1.74   0
  -7   8   3    5.28    1.64   0
   6   8  -3    1.29    1.69   0
  -6   8   3    0.02    1.44   0
  -6  -8   3   -0.61    2.09   0
  -5   8   3   39.29    2.25   0
  -5  -8   3   35.40    2.32   0
   5   8  -3   38.56    2.00   0
  -4   8   3   55.88    1.93   0
   4   8  -3   53.33    2.13   0
  -4  -8   3   58.55    2.41   0
  -3   8   3  151.76    2.94   0
   3   8  -3  140.36    2.30   0
  -3  -8   3  165.20    2.93   0
   2   8  -3   -1.12    1.76   0
  -2   8   3    1.91    2.03   0
  -2  -8   3   -0.27    1.36   0
  -1   8   3    5.46    1.97   0
  -1  -8   3    6.68    2.00   0
   1   8  -3    3.83    1.43   0
   0   8  -3  178.85    2.79   0
   0  -8   3  172.80    2.59   0
   0   8   3  181.03    3.28   0
  -1   8  -3    1.52    1.82   0
   1  -8   3    2.68    2.00   0
   1   8   3    0.50    2.00   0
  -2   8  -3    1.62    1.88   0
   2  -8   3    2.06    1.44   0
   2   8   3    2.38    1.90   0
  -3   8  -3    9.34    1.45   0
   3   8   3    9.52    2.45   0
  -4   8  -3    2.68    1.38   0
   4   8   3    2.51    2.85   0
   4   8   3    1.86    2.25   0
  -5   8  -3    2.55    1.99   0
  -6   8  -3    0.18    2.26   0
  -7   8  -3    0.42    2.37   0
  -9  -9   3   97.16    4.51   0
  -9   9   3   64.41    2.50   0
  -8  -9   3   60.67    3.25   0
  -8   9   3   71.04    2.82   0
   8   9  -3   48.80    2.65   0
  -7  -9   3   56.74    2.92   0
  -7   9   3   55.94    2.56   0
   7   9  -3   47.82    2.33   0
   6   9  -3  254.22    3.39   0
  -6   9   3  240.27    3.14   0
  -6  -9   3  296.19    4.07   0
  -5   9   3  108.86    2.75   0
  -5  -9   3  123.84    3.01   0
   5   9  -3   90.95    2.57   0
  -4   9   3   77.78    2.12   0
   4   9  -3   68.38    2.28   0
  -4  -9   3   72.84    2.64   0
  -3  -9   3   67.00    2.53   0
  -3   9   3   56.99    2.53   0
   3   9  -3   60.64    2.33   0
  -2   9   3   11.23    1.53   0
  -2  -9   3   11.82    2.08   0
   2   9  -3    9.38    1.90   0
   1   9  -3  115.20    2.48   0
  -1  -9   3  108.94    2.25   0
  -1   9   3  107.43    2.30   0
   0   9  -3  264.89    3.11   0
   0  -9   3  275.82    3.36   0
   0   9   3  264.41    3.70   0
  -1   9  -3   55.94    2.30   0
   1  -9   3   60.53    2.48   0
   1   9   3   49.95    2.55   0
  -2   9  -3  140.48    2.40   0
   2   9   3  155.68    3.35   0
   2  -9   3  181.80    3.07   0
   3   9   3  235.91    4.09   0
  -3   9  -3  256.58    3.09   0
   4   9   3   25.16    2.83   0
  -4   9  -3   28.84    2.26   0
  -5   9  -3   56.51    2.00   0
  -6   9  -3   10.43    1.80   0
  -7   9  -3   22.79    2.61   0
   8  10  -3    2.12    2.13   0
  -8  10   3    2.23    2.58   0
  -8 -10   3    4.22    3.41   0
   7  10  -3    0.76    2.08   0
  -7 -10   3    0.66    2.64   0
  -7  10   3    0.96    1.76   0
  -6 -10   3    2.60    2.40   0
   6  10  -3    0.73    2.08   0
  -6  10   3    3.73    2.30   0
   5  10  -3    1.19    1.35   0
  -5 -10   3    2.70    2.31   0
  -5  10   3    3.83    2.38   0
  -4 -10   3   23.72    2.35   0
   4  10  -3   18.93    2.11   0
  -4  10   3   18.18    1.74   0
   3  10  -3   78.91    2.40   0
  -3 -10   3   81.06    2.67   0
  -3  10   3   78.07    2.62   0
  -2 -10   3   57.18    1.98   0
  -2  10   3   57.05    2.41   0
   2  10  -3   43.88    1.76   0
  -1 -10   3    2.37    2.11   0
   1  10  -3   -0.34    2.14   0
  -1  10   3    0.11    2.25   0
   0  10  -3    2.82    2.06   0
   0 -10   3    2.33    1.67   0
   0  10   3    2.49    2.09   0
  -1  10  -3    4.56    2.06   0
   1 -10   3    3.04    2.17   0
   1  10   3    2.61    2.20   0
   2  10   3    8.36    2.23   0
  -2  10  -3    6.83    2.19   0
   3  10   3   -0.16    2.18   0
  -3  10  -3    0.46    1.46   0
  -4  10  -3   30.46    1.81   0
   4  10   3   33.26    3.11   0
  -5  10  -3    8.74    2.36   0
  -6  10  -3    0.84    2.44   0
   6  11  -3   70.53    3.02   0
  -6 -11   3   92.11    3.60   0
  -6  11   3   71.73    2.38   0
   5  11  -3   39.42    2.46   0
  -5 -11   3   49.94    2.87   0
  -5  11   3   43.00    2.84   0
  -4  11   3   14.69    1.79   0
   4  11  -3   14.79    2.20   0
  -4 -11   3   15.63    2.58   0
  -3 -11   3    9.70    1.80   0
   3  11  -3    6.25    2.13   0
  -3  11   3    6.02    2.40   0
  -2  11   3   33.61    2.56   0
   2  11  -3   30.07    1.75   0
  -2 -11   3   34.15    1.96   0
   1  11  -3   21.51    2.17   0
  -1  11   3   17.77    2.36   0
  -1 -11   3   20.87    2.42   0
   0  11  -3   23.77    1.81   0
   0  11   3   27.02    2.46   0
   1  11   3   65.07    2.79   0
  -1  11  -3   77.52    2.74   0
  -2  11  -3   35.95    2.45   0
   2  11   3   34.00    2.70   0
  -3  11  -3   69.98    2.63   0
   3  11   3   63.51    3.15   0
   4  11   3    9.87    2.95   0
  -4  11  -3   11.82    2.32   0
  -5  12   3    3.57    1.98   0
   5  12  -3    1.31    1.65   0
  -4 -12   3   13.81    2.15   0
  -4  12   3   12.60    2.56   0
   4  12  -3   13.16    1.81   0
  -3  12   3    6.62    2.71   0
   3  12  -3    3.06    2.36   0
   2  12  -3   -1.17    2.23   0
  -2  12   3    0.19    2.58   0
   1  12  -3    0.87    1.64   0
  -1  12   3    1.36    2.47   0
   0  12  -3    2.09    2.35   0
   0  12   3   -0.04    2.41   0
   1  12   3    1.23    2.45   0
  -1  12  -3    0.93    1.67   0
   2  12   3    2.15    2.42   0
  -2  12  -3    1.19    1.74   0
   3  12   3    4.40    2.59   0
  -3  12  -3    1.95    2.52   0
 -12   0   4   22.35    2.31   0
 -11   0   4   99.35    2.32   0
 -10   0   4   11.96    1.82   0
  -9   0   4    1.91    1.64   0
  -8   0   4   50.16    1.50   0
  -7   0   4 1205.83    5.90   0
  -6   0   4 1152.73    5.72   0
  -5   0   4  587.18    4.17   0
  -4   0   4 4147.74   11.48   0
   4   0  -4 4146.51   10.73   0
   3   0  -4 1206.72    6.33   0
  -3   0   4 1184.10    6.32   0
  -2   0   4  915.88    5.96   0
   2   0  -4  941.25    5.93   0
  -1   0   4  581.14    5.04   0
   1   0  -4  612.43    5.30   0
   0   0  -4  827.78    6.42   0
   0   0   4  797.32    6.32   0
   1   0   4  511.40    5.21   0
  -1   0  -4  597.91    5.68   0
  -2   0  -4 1746.46    9.42   0
   2   0   4 1645.35    9.68   0
  -3   0  -4  103.92    2.77   0
   3   0   4  116.89    3.22   0
   4   0   4  335.89    4.93   0
  -4   0  -4  321.53    4.50   0
  -5   0  -4  181.18    3.82   0
  -6   0  -4  254.97    4.33   0
  -7   0  -4   50.52    2.58   0
  -8   0  -4    1.43    2.08   0
  -9   0  -4    1.17    2.68   0
  -9   0  -4    0.44    2.29   0
 -12   1   4    4.02    2.23   0
 -12  -1   4    1.18    2.13   0
 -11   1   4    4.88    1.90   0
 -11  -1   4    6.87    2.07   0
 -10   1   4   16.88    1.81   0
 -10  -1   4   17.18    1.96   0
  -9   1   4    1.74    1.60   0
  -9  -1   4    1.44    1.71   0
  -8   1   4    0.91    1.42   0
  -8  -1   4    0.73    1.49   0
  -7   1   4   91.21    2.01   0
  -7  -1   4  105.87    2.22   0
  -6   1   4   12.40    1.44   0
  -6  -1   4   11.88    1.55   0
  -5   1   4    3.67    0.96   0
  -5  -1   4    2.55    1.44   0
   5   1  -4    3.33    1.28   0
  -4   1   4   30.35    1.53   0
  -4  -1   4   31.43    1.72   0
   4   1  -4   26.25    1.31   0
   3   1  -4  101.90    2.18   0
  -3   1   4   88.42    2.08   0
  -3  -1   4   88.76    1.99   0
  -2   1   4   47.84    1.86   0
   2   1  -4   39.66    1.85   0
  -2  -1   4   43.96    1.90   0
   2  -1  -4   44.03    1.75   0
   1  -1  -4  852.12    6.00   0
   1   1  -4  871.94    6.03   0
  -1  -1   4  924.41    6.22   0
  -1   1   4  806.73    6.04   0
   0   1   4   93.09    2.59   0
   0   1  -4   96.04    2.46   0
   0  -1  -4   89.47    2.47   0
   0  -1   4   97.29    2.57   0
   1  -1   4  245.74    3.72   0
   1   1   4  229.00    4.08   0
  -1  -1  -4  227.59    3.93   0
  -1   1  -4  240.66    3.60   0
   2   1   4  188.11    4.01   0
  -2  -1  -4  208.64    3.99   0
  -2   1  -4  226.99    3.50   0
   2  -1   4  240.84    3.74   0
  -3  -1  -4   24.22    2.28   0
  -3   1  -4   29.19    1.97   0
   3  -1   4   33.09    2.26   0
   3   1   4   25.51    2.38   0
   4  -1   4   -0.28    1.91   0
  -4   1  -4    0.86    1.60   0
  -4  -1  -4    0.64    1.88   0
  -5   1  -4   40.92    2.29   0
  -5  -1  -4   42.50    2.65   0
  -6   1  -4    1.29    1.73   0
  -6  -1  -4    1.40    2.48   0
  -7   1  -4    3.91    1.98   0
  -7  -1  -4    4.46    2.60   0
  -8  -1  -4    0.18    3.30   0
  -8   1  -4    0.57    2.16   0
  -8  -1  -4    0.43    3.48   0
  -9   1  -4    2.13    2.79   0
 -12  -2   4   28.71    2.53   0
 -12   2   4   21.21    2.31   0
 -12   2   4   27.61    2.85   0
 -11   2   4  129.23    2.78   0
 -11  -2   4  153.29    3.15   0
 -10   2   4   94.77    1.94   0
 -10  -2   4  107.07    2.67   0
  -9   2   4   44.90    1.90   0
  -9  -2   4   42.60    2.04   0
  -8  -2   4   76.79    2.26   0
  -8   2   4   71.35    1.93   0
  -7   2   4  146.33    2.30   0
  -7  -2   4  148.19    2.45   0
  -6  -2   4  336.08    3.50   0
  -6   2   4  313.41    2.90   0
   6   2  -4  301.05    3.16   0
  -5   2   4  111.68    1.84   0
   5   2  -4  117.05    2.23   0
  -5  -2   4  121.15    2.46   0
  -4  -2   4  209.13    2.91   0
   4   2  -4  182.73    2.73   0
  -4   2   4  188.82    2.50   0
  -3   2   4 1885.71    7.28   0
   3   2  -4 1895.75    8.17   0
  -3  -2   4 2115.81    8.30   0
   2   2  -4  341.61    3.72   0
  -2  -2   4  337.86    3.64   0
  -2   2   4  313.65    3.41   0
  -1   2   4  833.27    5.98   0
   1   2  -4  946.37    5.86   0
  -1  -2   4  908.79    6.03   0
   0   2   4  609.31    5.69   0
   0  -2   4  657.84    5.29   0
   0   2  -4  720.25    5.14   0
   1   2   4  519.38    5.99   0
  -1   2  -4  640.43    5.07   0
  -1  -2  -4  577.27    6.01   0
   1  -2   4  641.92    5.20   0
  -2   2  -4 3507.72   11.21   0
   2   2   4 3027.96   16.58   0
   2  -2   4 3441.83   12.00   0
   3   2   4  102.10    4.68   0
  -3   2  -4   92.18    2.48   0
   3  -2   4  103.46    2.75   0
  -3  -2  -4   93.20    3.94   0
  -4   2  -4  118.53    2.72   0
   4  -2   4  134.73    3.03   0
  -5   2  -4   23.89    2.10   0
  -6   2  -4  125.97    2.89   0
  -7   2  -4   72.66    2.62   0
  -8   2  -4    9.85    2.24   0
  -9   2  -4    9.08    2.35   0
 -12   3   4    9.47    2.05   0
 -12   3   4    6.81    2.01   0
 -12  -3   4    9.69    2.52   0
 -11   3   4    4.67    1.96   0
 -11  -3   4    4.64    2.18   0
 -10   3   4    0.06    1.75   0
 -10  -3   4    1.11    1.97   0
  -9   3   4   16.08    1.69   0
  -9  -3   4   15.02    1.91   0
  -8  -3   4   79.65    2.38   0
   7   3  -4    4.64    1.43   0
  -7  -3   4    3.94    1.27   0
   6   3  -4    0.62    0.94   0
  -6  -3   4   -0.22    1.08   0
   5   3  -4   20.88    1.27   0
  -5  -3   4   21.49    1.35   0
   4   3  -4   37.26    1.48   0
  -4  -3   4   47.10    1.95   0
   3   3  -4   30.08    1.41   0
  -3  -3   4   32.16    1.86   0
  -2  -3   4    6.05    1.16   0
   2   3  -4    6.14    1.51   0
  -1  -3   4  168.47    2.63   0
  -1   3   4  165.36    2.68   0
   1   3  -4  170.12    2.57   0
   0  -3   4   82.74    2.08   0
   0   3   4   75.37    2.22   0
   0   3  -4   86.28    2.01   0
  -1   3  -4    6.29    1.61   0
   1  -3   4    6.30    1.77   0
   1   3   4    3.73    1.36   0
   2  -3   4   61.32    2.42   0
  -2   3  -4   60.68    2.23   0
   2   3   4   54.24    3.07   0
  -3   3  -4   42.84    2.06   0
   3  -3   4   44.09    2.21   0
   4  -3   4   36.85    2.13   0
  -4   3  -4   30.84    1.94   0
  -5   3  -4    5.54    1.76   0
  -6   3  -4    1.53    1.28   0
  -7   3  -4    1.22    1.43   0
  -8   3  -4    4.43    2.13   0
  -9   3  -4    2.24    2.21   0
 -11   4   4  130.25    2.54   0
 -11   4   4  151.17    3.30   0
 -11  -4   4  131.99    3.52   0
 -10  -4   4   67.01    2.77   0
  -9  -4   4  266.95    3.79   0
  -8  -4   4    4.90    1.82   0
  -7  -4   4   54.19    2.29   0
   7   4  -4   48.89    1.91   0
   6   4  -4    3.35    0.99   0
  -6  -4   4    1.83    1.71   0
   5   4  -4   70.45    2.04   0
  -5  -4   4   75.74    2.25   0
   4   4  -4   31.66    1.74   0
  -4  -4   4   32.57    1.92   0
  -3  -4   4  361.62    3.71   0
   3   4  -4  343.60    3.50   0
  -2  -4   4  788.77    5.22   0
   2   4  -4  768.63    5.02   0
  -1  -4   4 1229.76    6.34   0
   1   4  -4 1240.85    6.17   0
   0   4  -4 1410.37    6.56   0
   0  -4   4 1488.84    6.89   0
   1   4   4 1099.94    7.73   0
  -1   4  -4 1297.69    6.20   0
   1  -4   4 1335.00    6.48   0
   2  -4   4 1208.62    6.32   0
   2   4   4 1065.75    9.78   0
  -2   4  -4 1102.84    6.00   0
   3  -4   4  406.78    3.68   0
  -3   4  -4  414.88    3.75   0
  -4   4  -4   33.70    1.98   0
   4  -4   4   38.77    2.21   0
  -5   4  -4   15.20    1.94   0
  -6   4  -4   99.55    2.62   0
  -7   4  -4   63.37    2.39   0
  -8   4  -4   44.97    2.04   0
  -9   4  -4    5.42    2.41   0
 -11  -5   4   -0.42    2.94   0
 -11   5   4    1.30    2.53   0
 -10   5   4    7.78    2.37   0
 -10  -5   4    6.16    2.24   0
  -9  -5   4    3.06    2.45   0
  -8  -5   4  110.50    2.81   0
   8   5  -4  107.52    2.40   0
  -7  -5   4    3.99    1.83   0
   7   5  -4    4.19    1.56   0
  -6  -5   4   76.90    2.43   0
   6   5  -4   69.97    2.09   0
  -5  -5   4   13.30    1.82   0
   5   5  -4   13.96    1.54   0
  -4  -5   4   38.41    1.63   0
   4   5  -4   37.21    1.81   0
  -3  -5   4    4.06    1.72   0
   3   5  -4    5.96    1.64   0
   2   5  -4   72.08    2.15   0
  -2  -5   4   72.79    1.95   0
  -1  -5   4   23.33    1.85   0
   1   5  -4   19.64    1.35   0
   0  -5   4  178.13    2.57   0
   0   5  -4  177.69    2.70   0
  -1   5  -4   87.70    2.15   0
   1  -5   4   82.42    1.98   0
  -2   5  -4    8.23    1.80   0
   2  -5   4   11.03    1.43   0
   2   5   4    8.98    1.66   0
   2   5   4   10.68    2.64   0
  -3   5  -4   10.41    1.91   0
   3  -5   4   10.38    1.54   0
  -4   5  -4    0.50    1.39   0
   4  -5   4    3.04    1.48   0
  -5   5  -4   26.50    2.13   0
  -6   5  -4   62.43    2.32   0
  -7   5  -4   -0.74    2.10   0
  -8   5  -4    0.37    1.66   0
 -11  -6   4   36.70    3.56   0
 -11   6   4   36.04    2.83   0
 -10  -6   4   13.21    2.54   0
 -10   6   4   10.53    2.50   0
  -9   6   4   59.56    2.20   0
  -9  -6   4   66.28    2.84   0
  -8  -6   4   14.66    2.18   0
   8   6  -4   15.69    1.71   0
  -7  -6   4  368.83    4.06   0
   7   6  -4  327.01    3.60   0
  -6  -6   4   53.16    1.84   0
   6   6  -4   53.21    2.02   0
  -5  -6   4  870.33    5.68   0
   5   6  -4  792.95    4.92   0
  -4  -6   4  579.22    4.56   0
   4   6  -4  540.08    3.96   0
  -3  -6   4  527.15    4.20   0
   3   6  -4  465.14    3.70   0
   2   6  -4  349.70    3.27   0
  -2  -6   4  382.93    3.78   0
   1   6  -4    4.50    1.21   0
  -1  -6   4    3.02    1.78   0
   0   6  -4  107.80    2.35   0
   0   6   4  108.20    2.59   0
   0  -6   4  103.00    2.13   0
  -1   6  -4  337.76    3.42   0
   1   6   4  385.15    4.98   0
   1  -6   4  337.97    3.36   0
   2   6   4  137.58    3.94   0
   2   6   4  107.53    2.73   0
  -2   6  -4  123.24    2.16   0
   2  -6   4  139.09    2.37   0
  -3   6  -4  178.56    2.53   0
   3   6   4  182.97    5.88   0
   3  -6   4  202.84    3.18   0
   3   6   4  166.17    5.30   0
  -4   6  -4  156.66    2.38   0
   4  -6   4  190.99    3.07   0
  -5   6  -4  121.49    2.51   0
  -6   6  -4   79.56    2.57   0
  -7   6  -4   25.02    2.32   0
  -8   6  -4   13.45    2.47   0
 -10  -7   4    3.55    3.03   0
 -10   7   4    4.47    2.57   0
  -9   7   4    3.47    2.42   0
  -9  -7   4    6.46    2.39   0
  -8   7   4    4.87    2.28   0
   8   7  -4    2.37    1.72   0
  -8  -7   4    4.55    2.09   0
  -7   7   4   48.38    1.92   0
   7   7  -4   40.20    2.00   0
  -7  -7   4   60.90    2.48   0
   6   7  -4    2.15    1.64   0
  -6   7   4    3.11    2.03   0
  -6  -7   4    4.11    1.92   0
   5   7  -4    1.75    1.66   0
  -5   7   4    2.07    1.39   0
  -5  -7   4    0.64    1.87   0
   4   7  -4   72.47    2.11   0
  -4  -7   4   73.51    2.32   0
  -3   7   4   37.02    1.80   0
  -3  -7   4   34.39    2.05   0
   3   7  -4   32.47    1.52   0
  -2   7   4   13.67    2.02   0
   2   7  -4   12.71    1.80   0
  -2  -7   4   16.32    2.03   0
   1   7  -4    2.95    1.27   0
  -1   7   4    3.75    1.44   0
  -1  -7   4    2.06    1.99   0
   0  -7   4   24.02    2.05   0
   0   7   4   18.51    2.25   0
   0   7  -4   17.89    1.46   0
  -1   7  -4    7.89    1.78   0
   1  -7   4    6.53    1.99   0
   1   7   4    5.16    2.18   0
  -2   7  -4   90.53    1.93   0
   2  -7   4   97.95    2.11   0
   2   7   4   96.01    3.25   0
   3   7   4   61.99    2.96   0
  -3   7  -4   72.18    2.34   0
   3   7   4   70.28    3.78   0
   3  -7   4   79.28    2.52   0
  -4   7  -4   -1.38    1.94   0
  -5   7  -4   -0.95    1.45   0
  -6   7  -4   43.01    1.90   0
  -7   7  -4    3.40    2.39   0
  -8   7  -4    1.93    1.75   0
 -10   8   4   21.17    2.05   0
 -10  -8   4   21.79    3.71   0
   9   8  -4   62.38    2.50   0
  -9   8   4   53.59    2.22   0
  -9  -8   4   64.41    3.37   0
  -8   8   4   76.51    2.18   0
   8   8  -4   64.35    2.51   0
  -8  -8   4   74.98    3.08   0
  -7   8   4   76.20    2.14   0
   7   8  -4   71.04    2.33   0
  -7  -8   4   78.14    2.69   0
  -6   8   4  137.01    2.46   0
  -6  -8   4  129.91    2.70   0
   6   8  -4  117.29    2.68   0
  -5   8   4  356.43    3.71   0
  -5  -8   4  294.77    3.91   0
   5   8  -4  268.65    3.43   0
  -4   8   4  133.80    2.76   0
   4   8  -4  111.74    2.41   0
  -4  -8   4  112.28    2.37   0
  -3   8   4  442.76    4.06   0
   3   8  -4  383.05    3.40   0
  -3  -8   4  375.67    3.82   0
   2   8  -4  103.52    2.42   0
  -2   8   4  111.64    2.40   0
  -2  -8   4  111.16    2.32   0
   1   8  -4   37.48    1.60   0
  -1   8   4   38.17    1.75   0
  -1  -8   4   39.52    1.76   0
   0   8  -4  306.90    3.03   0
   0   8   4  348.74    4.21   0
   0  -8   4  385.59    3.67   0
  -1   8  -4   95.76    1.99   0
   1  -8   4  106.55    2.17   0
   1   8   4  124.27    3.04   0
  -2   8  -4  107.89    2.42   0
   2  -8   4  107.15    2.26   0
   2   8   4   97.21    3.14   0
  -3   8  -4   70.39    1.89   0
   3   8   4   67.61    3.38   0
   3  -8   4   78.13    2.11   0
   3   8   4   62.30    2.74   0
  -4   8  -4   40.85    1.79   0
  -5   8  -4   33.95    2.36   0
  -6   8  -4   26.90    2.44   0
  -7   8  -4    6.62    2.31   0
  -9   9   4    6.06    2.64   0
  -9  -9   4    5.41    2.87   0
   9   9  -4    3.56    2.55   0
   8   9  -4    3.40    2.03   0
  -8  -9   4    3.71    3.21   0
  -8   9   4    6.22    1.75   0
   7   9  -4    2.32    1.88   0
  -7  -9   4   -0.06    2.36   0
  -7   9   4   -0.39    2.26   0
  -6   9   4   20.46    1.73   0
   6   9  -4   19.19    2.01   0
  -6  -9   4   22.50    2.35   0
  -5   9   4   20.84    1.76   0
  -5  -9   4   25.01    2.29   0
   5   9  -4   21.10    1.98   0
  -4   9   4   38.54    2.52   0
   4   9  -4   37.13    2.00   0
  -4  -9   4   44.58    2.43   0
  -3   9   4   22.49    2.23   0
   3   9  -4   16.16    1.36   0
  -3  -9   4   23.65    2.17   0
   2   9  -4   -0.09    1.83   0
  -2   9   4    5.15    2.14   0
  -2  -9   4    3.70    1.97   0
  -1   9   4    1.82    2.21   0
  -1  -9   4   -3.19    2.15   0
   1   9  -4    1.76    1.39   0
   0   9  -4  208.50    2.90   0
   0  -9   4  195.84    3.21   0
   0   9   4  202.37    3.33   0
  -1   9  -4    3.16    1.95   0
   1   9   4    4.61    2.10   0
   1  -9   4    4.36    2.18   0
  -2   9  -4    0.50    1.92   0
   2  -9   4    1.93    1.51   0
   2   9   4    1.06    2.14   0
  -3   9  -4   42.78    1.75   0
   3   9   4   49.33    3.13   0
   4   9   4    0.74    3.91   0
  -4   9  -4    1.72    1.51   0
   4   9   4    0.32    4.39   0
  -5   9  -4    8.74    2.27   0
  -6   9  -4    4.67    2.45   0
  -8 -10   4   15.42    2.77   0
   8  10  -4   14.47    2.37   0
  -8  10   4   13.14    2.67   0
  -7  10   4    7.17    2.45   0
   7  10  -4    4.37    2.16   0
  -7 -10   4    3.90    2.48   0
   6  10  -4   12.67    2.16   0
  -6 -10   4   11.65    1.90   0
  -6  10   4    9.88    1.77   0
  -5  10   4    5.43    1.73   0
  -5 -10   4    2.79    2.31   0
   5  10  -4    5.02    1.95   0
  -4  10   4   12.59    2.46   0
  -4 -10   4   12.19    1.67   0
   4  10  -4   10.13    2.03   0
  -3 -10   4   13.90    2.31   0
   3  10  -4   10.70    1.47   0
  -3  10   4   11.28    1.72   0
   2  10  -4  258.49    3.03   0
  -2 -10   4  293.69    3.77   0
  -2  10   4  276.69    3.45   0
   1  10  -4  168.27    2.89   0
  -1 -10   4  183.12    3.17   0
  -1  10   4  156.52    2.91   0
   0 -10   4  359.89    3.66   0
   0  10  -4  363.13    3.74   0
   0  10   4  375.12    4.42   0
  -1  10  -4  162.37    2.94   0
   1 -10   4  183.65    3.22   0
   1  10   4  157.56    3.32   0
  -2  10  -4   71.52    2.44   0
   2 -10   4   73.96    2.79   0
   2  10   4   61.97    2.94   0
  -3  10  -4   53.05    1.93   0
   3  10   4   52.73    3.34   0
  -4  10  -4    3.80    1.64   0
   4  10   4    4.56    3.09   0
   4  10   4    5.93    3.43   0
  -5  10  -4    2.46    1.71   0
   6  11  -4    3.88    2.15   0
  -6  11   4    1.07    1.83   0
  -6 -11   4    1.65    2.68   0
  -5  11   4    2.17    1.76   0
  -5 -11   4   -0.43    2.57   0
   5  11  -4    2.49    2.07   0
  -4 -11   4    4.73    1.75   0
  -4  11   4    5.22    1.72   0
   4  11  -4    2.62    1.49   0
   3  11  -4    2.03    2.05   0
  -3 -11   4   -0.44    1.68   0
  -3  11   4    0.74    2.52   0
   2  11  -4    6.30    2.14   0
  -2  11   4    8.80    2.47   0
  -2 -11   4   11.21    2.44   0
   1  11  -4    0.87    2.10   0
  -1  11   4   -1.25    2.33   0
  -1 -11   4    0.98    2.40   0
   0 -11   4    2.93    2.41   0
   0  11  -4    1.75    2.16   0
   0  11   4    1.51    2.35   0
  -1  11  -4    8.59    1.64   0
   1 -11   4    9.53    1.82   0
   1  11   4    7.93    2.42   0
   2  11   4    2.81    2.39   0
  -2  11  -4    1.42    1.61   0
   3  11   4   12.69    3.13   0
  -3  11  -4   25.03    2.37   0
   4  11   4    0.28    2.81   0
  -4  11  -4    2.74    2.40   0
   4  11   4    0.15    3.18   0
   5  12  -4    9.12    2.34   0
   4  12  -4   16.48    2.41   0
  -4  12   4   11.47    2.01   0
  -4 -12   4   12.59    2.79   0
   3  12  -4   33.79    2.45   0
  -3 -12   4   54.15    3.01   0
  -3  12   4   53.61    2.84   0
   2  12  -4   93.92    2.84   0
  -2 -12   4  124.98    3.30   0
  -2  12   4   85.47    3.24   0
   1  12  -4   44.62    2.12   0
  -1 -12   4   53.59    2.41   0
  -1  12   4   49.23    2.94   0
   0  12   4   26.20    2.18   0
   0  12  -4   29.31    1.99   0
  -1  12  -4   36.72    2.60   0
   1  12   4   34.72    3.09   0
   2  12   4   40.49    3.06   0
  -2  12  -4   50.50    2.67   0
 -12   1   5    9.49    2.30   0
 -12  -1   5   12.06    2.22   0
 -11   1   5   10.30    1.96   0
 -11  -1   5    9.75    2.09   0
 -10  -1   5  227.82    2.95   0
 -10   1   5  247.47    3.03   0
  -9   1   5  315.68    3.11   0
  -9  -1   5  304.74    3.37   0
  -8  -1   5  495.37    3.91   0
  -8   1   5  483.30    3.64   0
  -7  -1   5  615.91    4.11   0
  -7   1   5  583.92    3.92   0
  -6   1   5  272.58    2.69   0
  -6  -1   5  281.33    2.92   0
  -5  -1   5  415.61    3.65   0
  -5   1   5  396.27    3.29   0
   5   1  -5  403.13    3.37   0
  -4  -1   5  391.70    3.49   0
   4   1  -5  382.97    3.35   0
  -4   1   5  397.31    3.56   0
  -3  -1   5  403.81    3.72   0
  -3   1   5  341.10    3.28   0
   3  -1  -5  347.50    3.22   0
   3   1  -5  379.05    3.41   0
   2   1  -5  532.00    4.12   0
   2  -1  -5  504.63    4.17   0
  -2   1   5  500.11    4.20   0
  -2  -1   5  561.62    4.42   0
   1   1  -5    4.90    1.51   0
  -1   1   5    7.03    1.40   0
   1  -1  -5    7.68    1.40   0
  -1  -1   5    4.47    1.59   0
   0  -1  -5  254.77    3.49   0
   0  -1   5  267.72    3.52   0
   0   1   5  254.10    3.56   0
   0   1  -5  279.33    3.41   0
   1  -1   5  507.28    4.69   0
   1   1   5  411.61    4.57   0
  -1  -1  -5  503.06    4.98   0
  -1   1  -5  552.04    4.63   0
   2   1   5  989.82    7.90   0
  -2  -1  -5  953.61    7.24   0
  -2   1  -5 1043.20    6.32   0
   2  -1   5 1031.83    6.73   0
  -3  -1  -5  133.49    3.24   0
  -3   1  -5  136.81    2.83   0
   3   1   5  147.39    3.73   0
   3  -1   5  149.90    3.14   0
   4  -1   5  144.19    3.32   0
  -4  -1  -5  131.79    3.47   0
   4   1   5  151.34    4.18   0
  -4   1  -5  137.13    2.89   0
  -5   1  -5  195.08    3.31   0
  -5  -1  -5  189.77    4.43   0
  -6   1  -5  123.35    2.98   0
  -6  -1  -5  118.20    3.86   0
  -7   1  -5   71.55    2.71   0
  -7  -1  -5   70.50    4.37   0
  -8   1  -5   46.06    3.22   0
  -9   1  -5   13.02    2.43   0
 -12  -2   5    2.90    2.32   0
 -12   2   5    3.39    2.08   0
 -11  -2   5    6.83    2.12   0
 -11   2   5    6.22    1.94   0
 -10  -2   5    1.32    1.87   0
 -10   2   5    1.25    1.18   0
  -9   2   5   31.68    1.34   0
  -9  -2   5   32.26    1.97   0
  -8  -2   5   18.23    1.79   0
  -8   2   5   19.44    1.64   0
  -7  -2   5   40.76    1.50   0
  -7   2   5   43.61    1.74   0
  -6  -2   5   78.13    2.06   0
   6   2  -5   71.79    1.82   0
  -6   2   5   68.51    1.55   0
  -5  -2   5    4.83    1.59   0
   5   2  -5    5.24    1.40   0
  -5   2   5    6.95    1.30   0
  -4   2   5   54.81    1.49   0
   4   2  -5   57.96    1.55   0
  -4  -2   5   63.67    1.98   0
  -3  -2   5  319.74    3.25   0
   3   2  -5  314.16    3.14   0
  -3   2   5  295.81    3.00   0
   2   2  -5    0.42    1.01   0
  -2   2   5    5.98    1.37   0
  -2  -2   5    0.83    1.08   0
  -1  -2   5    2.54    1.16   0
  -1   2   5    2.79    0.97   0
   1   2  -5    1.75    1.45   0
   0  -2   5   21.06    1.38   0
   0   2   5   18.41    1.29   0
   0   2  -5   21.04    1.31   0
   0  -2  -5   19.54    1.54   0
  -1  -2  -5    2.75    1.64   0
  -1   2  -5    4.21    1.57   0
   1   2   5    2.85    1.47   0
   1  -2   5    3.82    1.78   0
  -2   2  -5  464.84    4.24   0
   2   2   5  428.15    5.78   0
  -2  -2  -5  409.80    5.23   0
   2  -2   5  436.10    4.54   0
  -3   2  -5   10.86    1.25   0
   3  -2   5   11.48    1.42   0
   3   2   5   10.09    2.62   0
  -3  -2  -5   10.58    2.09   0
  -4  -2  -5    4.20    2.39   0
  -4   2  -5    7.14    1.70   0
   4  -2   5    7.83    2.00   0
  -5   2  -5   53.02    2.23   0
  -6   2  -5    0.38    1.80   0
  -7   2  -5    0.54    2.03   0
  -8   2  -5    0.72    2.13   0
  -9   2  -5    7.70    2.43   0
 -12  -3   5   15.49    3.00   0
 -12   3   5   13.44    2.17   0
 -11   3   5   53.23    1.94   0
 -11  -3   5   72.80    2.64   0
 -10  -3   5  157.03    3.10   0
 -10   3   5  158.93    2.57   0
  -9   3   5  443.64    3.60   0
  -9  -3   5  512.16    4.34   0
  -8   3   5  321.29    2.85   0
  -8  -3   5  327.61    3.44   0
  -7   3   5    2.84    1.02   0
   7   3  -5    4.05    1.44   0
  -7  -3   5    2.12    1.66   0
  -6   3   5  138.32    2.12   0
   6   3  -5  125.70    2.25   0
  -6  -3   5  145.47    2.49   0
  -5  -3   5  607.23    4.36   0
   5   3  -5  542.28    3.89   0
  -5   3   5  515.23    3.48   0
   4   3  -5  752.23    4.71   0
  -4  -3   5  777.14    4.99   0
  -4   3   5  672.84    4.11   0
  -3   3   5 1878.30    7.12   0
   3   3  -5 2201.63    7.65   0
  -3  -3   5 2104.77    7.88   0
  -2   3   5  114.71    2.00   0
  -2  -3   5  140.60    2.55   0
   2   3  -5  134.36    2.43   0
  -1  -3   5 2313.41    8.69   0
   1   3  -5 2268.34    8.40   0
  -1   3   5 2115.73    8.38   0
   0  -3   5  876.13    5.37   0
   0   3  -5  870.85    5.18   0
   0   3   5  812.71    6.09   0
   1   3   5  469.67    5.28   0
  -1   3  -5  517.69    4.06   0
   1  -3   5  504.64    4.26   0
   2  -3   5    7.10    1.91   0
  -2   3  -5    7.72    1.67   0
   2   3   5    7.05    2.15   0
  -3   3  -5   14.97    1.72   0
   3   3   5   14.76    2.99   0
   3  -3   5   13.11    1.90   0
  -4   3  -5    2.31    1.67   0
   4  -3   5    3.54    1.90   0
   5  -3   5   11.99    2.14   0
  -5   3  -5    9.57    1.94   0
  -6   3  -5   82.41    2.53   0
  -7   3  -5   85.57    2.80   0
  -8   3  -5   82.62    2.88   0
 -12   4   5    0.34    2.09   0
 -12   4   5    0.91    2.67   0
 -12  -4   5    1.41    2.42   0
 -11  -4   5    4.69    2.71   0
 -11   4   5    2.93    1.96   0
 -10   4   5    9.32    1.71   0
 -10  -4   5    7.87    2.04   0
  -9   4   5    9.48    1.75   0
  -9  -4   5    8.17    1.93   0
  -8  -4   5    9.20    1.89   0
   8   4  -5   11.17    1.57   0
  -7  -4   5   58.91    2.21   0
   7   4  -5   56.35    1.93   0
   6   4  -5  283.52    2.96   0
  -6  -4   5  293.08    3.30   0
  -5  -4   5   16.11    1.76   0
   5   4  -5   13.43    1.55   0
   4   4  -5  139.55    2.38   0
  -4  -4   5  129.83    2.58   0
  -3  -4   5   82.59    1.95   0
   3   4  -5   88.90    2.13   0
  -2  -4   5  461.59    3.91   0
   2   4  -5  442.34    3.68   0
  -1  -4   5   70.17    2.15   0
  -1   4   5   59.75    1.89   0
   1   4  -5   64.03    1.72   0
   0   4  -5  105.86    2.25   0
   0   4   5   95.56    2.23   0
   0  -4   5  100.06    2.07   0
  -1   4  -5    8.70    1.62   0
   1  -4   5    7.79    1.31   0
   1   4   5    6.14    1.75   0
  -2   4  -5   96.18    2.28   0
   2  -4   5   93.30    2.16   0
   2   4   5   80.40    3.17   0
   3  -4   5   10.41    1.43   0
  -3   4  -5    9.32    1.35   0
  -4   4  -5   31.25    1.95   0
   4  -4   5   31.81    1.71   0
  -5   4  -5    3.45    1.80   0
   5  -4   5    4.36    1.60   0
  -6   4  -5    1.50    1.97   0
  -7   4  -5    1.66    2.09   0
  -8   4  -5    3.38    2.21   0
 -11   5   5    1.98    1.75   0
 -11   5   5    2.53    1.97   0
 -11  -5   5    1.86    2.42   0
 -10  -5   5   95.90    3.10   0
  -9  -5   5  319.45    3.82   0
  -8  -5   5  153.42    2.82   0
   8   5  -5  126.65    2.55   0
  -7  -5   5  379.26    3.75   0
   7   5  -5  328.49    3.41   0
   6   5  -5    1.73    1.44   0
  -6  -5   5   -0.10    1.63   0
  -5  -5   5  967.92    5.49   0
   5   5  -5  939.93    5.06   0
   4   5  -5  768.94    4.49   0
  -4  -5   5  773.81    4.81   0
  -3  -5   5  420.69    3.58   0
   3   5  -5  406.61    3.38   0
  -2  -5   5   97.48    2.33   0
   2   5  -5   96.27    2.15   0
  -1  -5   5  180.47    2.49   0
   1   5  -5  176.07    2.61   0
   0   5  -5  221.19    2.63   0
   0   5   5  201.02    2.89   0
   0  -5   5  237.06    3.06   0
  -1   5  -5  610.28    4.22   0
   1   5   5  495.29    4.98   0
   1  -5   5  596.09    4.54   0
   2  -5   5    8.93    1.98   0
  -2   5  -5    9.97    1.78   0
   2   5   5    9.62    1.68   0
   2   5   5   10.66    2.62   0
   3  -5   5  153.50    2.92   0
  -3   5  -5  146.21    2.64   0
  -4   5  -5   39.97    2.03   0
   4  -5   5   42.45    2.26   0
  -5   5  -5  139.28    2.41   0
  -6   5  -5   33.17    2.27   0
  -7   5  -5   51.09    2.15   0
  -8   5  -5   34.55    2.62   0
 -11  -6   5    4.50    2.47   0
 -11   6   5    3.92    1.92   0
 -10  -6   5   22.42    2.46   0
 -10   6   5   18.41    2.51   0
  -9  -6   5    4.94    2.13   0
   9   6  -5    1.77    1.69   0
  -8  -6   5  122.94    2.87   0
   8   6  -5   96.06    2.41   0
   7   6  -5    9.87    1.67   0
  -7  -6   5   11.41    1.97   0
  -6  -6   5  131.83    2.37   0
   6   6  -5  126.35    2.48   0
  -5  -6   5   23.74    1.96   0
   5   6  -5   21.84    1.66   0
  -4  -6   5    6.49    1.84   0
   4   6  -5    7.14    1.64   0
   3   6  -5  139.41    2.23   0
  -3  -6   5  142.12    2.41   0
   2   6  -5   36.31    1.91   0
  -2  -6   5   33.63    1.66   0
   1   6  -5   11.03    1.68   0
  -1  -6   5   11.94    1.85   0
   0  -6   5    5.25    1.83   0
   0   6  -5    4.18    1.70   0
   1   6   5   64.34    2.81   0
   1  -6   5   62.90    2.34   0
  -1   6  -5   51.80    1.71   0
   1   6   5   52.20    1.98   0
   2   6   5    1.61    1.95   0
  -2   6  -5    0.85    1.74   0
   2  -6   5    1.70    1.98   0
   2   6   5    0.98    2.64   0
   3   6   5   63.92    5.15   0
  -3   6  -5   78.10    2.32   0
   3  -6   5   60.57    1.96   0
   3   6   5   57.02    4.67   0
  -4   6  -5   29.21    2.14   0
   4  -6   5   33.70    2.30   0
  -5   6  -5   -1.79    1.94   0
  -6   6  -5    9.97    2.14   0
  -7   6  -5    3.00    2.28   0
 -10  -7   5   14.43    2.76   0
 -10   7   5   17.84    2.63   0
   9   7  -5   80.66    2.59   0
  -9  -7   5  115.93    3.16   0
  -9   7   5  124.92    3.03   0
   8   7  -5  226.57    3.24   0
  -8  -7   5  236.53    3.72   0
  -7  -7   5  254.01    3.49   0
   7   7  -5  204.63    2.77   0
  -6  -7   5  105.26    2.38   0
   6   7  -5  109.86    2.47   0
   5   7  -5  248.76    3.00   0
  -5  -7   5  242.98    3.34   0
  -4  -7   5  253.58    3.28   0
   4   7  -5  230.63    2.61   0
  -3  -7   5   80.94    2.47   0
   3   7  -5   78.54    2.20   0
   2   7  -5   46.21    1.68   0
  -2  -7   5   42.69    2.21   0
   1   7  -5    1.10    1.71   0
  -1  -7   5    4.13    1.89   0
   0   7  -5    2.86    1.72   0
   0   7   5    3.87    2.20   0
   0  -7   5    4.30    1.91   0
   1   7   5  421.25    4.38   0
   1   7   5  632.12    5.98   0
  -1   7  -5  525.72    3.81   0
   1  -7   5  497.03    3.85   0
   2   7   5   52.68    2.57   0
  -2   7  -5   55.09    1.72   0
   2  -7   5   67.58    2.43   0
   2   7   5   57.97    2.96   0
   3   7   5  140.53    5.20   0
  -3   7  -5  162.41    2.76   0
   3   7   5  128.12    4.66   0
   3  -7   5  162.21    3.08   0
   4  -7   5  234.78    3.54   0
  -4   7  -5  239.35    3.08   0
  -5   7  -5  109.83    2.71   0
  -6   7  -5   62.95    2.64   0
  -7   7  -5    8.87    2.47   0
 -10   8   5    0.42    1.87   0
 -10  -8   5   -0.49    2.64   0
   9   8  -5    2.18    1.88   0
  -9   8   5    1.11    1.77   0
  -9  -8   5    0.46    2.42   0
   8   8  -5    1.82    1.85   0
  -8   8   5   -0.70    2.33   0
  -8  -8   5   -0.18    2.28   0
  -7   8   5    3.78    1.58   0
   7   8  -5    2.97    1.81   0
  -7  -8   5    5.74    2.18   0
  -6   8   5    1.61    1.52   0
   6   8  -5    4.26    1.79   0
  -6  -8   5    4.76    1.47   0
  -5   8   5  113.61    2.78   0
  -5  -8   5   99.33    2.72   0
   5   8  -5   85.93    2.12   0
  -4   8   5   16.86    2.23   0
   4   8  -5   12.70    1.74   0
  -4  -8   5   16.01    2.05   0
  -3   8   5   11.11    2.08   0
   3   8  -5    8.13    1.85   0
  -3  -8   5    7.85    1.50   0
   2   8  -5   50.24    1.69   0
  -2   8   5   56.16    2.08   0
  -2  -8   5   54.81    1.87   0
   1   8  -5    9.06    1.88   0
  -1   8   5    7.25    2.20   0
  -1  -8   5    9.21    2.09   0
   0   8  -5   20.02    1.51   0
   0  -8   5   19.08    1.63   0
   0   8   5   19.52    2.31   0
   1  -8   5    2.99    2.03   0
   1   8   5    3.95    2.19   0
  -1   8  -5    3.34    1.87   0
   2  -8   5   29.38    2.31   0
  -2   8  -5   23.45    1.50   0
   2   8   5   29.31    2.85   0
   2   8   5   21.98    1.91   0
   3   8   5    5.23    2.53   0
   3  -8   5    7.88    1.62   0
   3   8   5    6.88    3.08   0
  -3   8  -5    7.24    1.99   0
  -4   8  -5    2.94    1.50   0
  -5   8  -5    4.23    2.26   0
  -6   8  -5    0.05    2.35   0
  -9   9   5   57.47    2.34   0
   9   9  -5   70.15    2.72   0
  -9  -9   5   70.34    3.40   0
   8   9  -5   45.95    2.49   0
  -8   9   5   69.72    2.79   0
  -8  -9   5   77.04    3.15   0
  -7   9   5   21.42    2.44   0
   7   9  -5   16.70    1.62   0
  -7  -9   5   16.88    2.50   0
   6   9  -5   26.51    2.07   0
  -6   9   5   35.34    2.58   0
  -6  -9   5   38.99    2.52   0
  -5   9   5  174.72    3.08   0
  -5  -9   5  170.77    3.11   0
   5   9  -5  143.74    2.63   0
   4   9  -5  103.94    2.48   0
  -4   9   5  115.67    2.43   0
  -4  -9   5  109.39    2.80   0
  -3   9   5   98.76    2.48   0
  -3  -9   5  101.51    2.77   0
   3   9  -5  103.53    2.28   0
   2   9  -5  141.66    2.75   0
  -2   9   5  150.86    3.15   0
  -2  -9   5  159.32    3.05   0
   1   9  -5   45.68    2.22   0
  -1   9   5   45.41    2.57   0
  -1  -9   5   55.69    2.49   0
   0  -9   5  149.55    2.88   0
   0   9  -5  135.05    2.63   0
   0   9   5  128.09    3.19   0
  -1   9  -5   80.59    2.38   0
   1   9   5   90.38    2.99   0
   1  -9   5   85.75    2.17   0
  -2   9  -5    7.01    2.07   0
   2  -9   5    7.77    2.33   0
   2   9   5    5.30    1.66   0
   2   9   5    7.04    2.72   0
   3   9   5   45.52    3.28   0
  -3   9  -5   47.49    2.21   0
   3  -9   5   58.66    2.57   0
   3   9   5   38.64    3.07   0
  -4   9  -5   39.35    2.41   0
  -5   9  -5   12.74    1.68   0
  -8  10   5   -0.34    1.82   0
  -8 -10   5   -0.03    2.72   0
   8  10  -5    0.03    2.12   0
  -7  10   5   12.13    2.48   0
   7  10  -5   11.23    2.17   0
  -7 -10   5   11.32    2.53   0
   6  10  -5    1.44    1.95   0
  -6  10   5   -0.68    1.69   0
  -6 -10   5    0.87    2.42   0
  -5 -10   5    1.22    2.33   0
  -5  10   5    1.34    1.66   0
   5  10  -5    1.56    1.99   0
  -4 -10   5    9.96    2.35   0
   4  10  -5    7.61    2.01   0
  -4  10   5    7.58    2.38   0
  -3  10   5   30.35    1.91   0
   3  10  -5   29.63    2.20   0
  -3 -10   5   30.72    2.49   0
  -2 -10   5   49.43    2.49   0
  -2  10   5   45.83    2.13   0
   2  10  -5   46.52    2.25   0
  -1 -10   5   -0.61    2.18   0
   1  10  -5    1.09    1.40   0
  -1  10   5    0.24    1.64   0
   0  10  -5   10.08    1.60   0
   0 -10   5   12.37    2.49   0
   0  10   5   11.23    2.33   0
   1 -10   5    4.80    2.34   0
  -1  10  -5    4.32    2.14   0
   1  10   5    5.69    2.32   0
   2 -10   5    2.73    2.43   0
  -2  10  -5    3.44    2.11   0
   2  10   5    3.44    2.80   0
   3  10   5    1.66    2.60   0
  -3  10  -5    1.71    1.53   0
   3  10   5    0.47    2.71   0
  -4  10  -5    8.99    2.34   0
   6  11  -5   27.83    2.51   0
  -6  11   5   30.63    2.25   0
  -6 -11   5   43.85    2.96   0
  -5  11   5  107.82    3.35   0
  -5 -11   5  132.58    3.35   0
   5  11  -5  119.42    2.78   0
   4  11  -5  106.66    2.79   0
  -4  11   5   95.38    2.73   0
  -4 -11   5  132.98    3.22   0
   3  11  -5   76.65    2.60   0
  -3 -11   5   74.57    2.42   0
  -3  11   5   89.22    3.03   0
  -2  11   5  164.00    3.57   0
   2  11  -5  169.09    2.91   0
  -2 -11   5  201.51    3.42   0
  -1  11   5   72.58    2.58   0
  -1 -11   5  112.69    3.09   0
   1  11  -5   84.87    2.61   0
   0 -11   5   18.50    1.92   0
   0  11  -5   14.39    2.40   0
   0  11   5   19.55    2.54   0
  -1  11  -5    9.76    2.38   0
   1 -11   5    9.90    2.63   0
   1  11   5   11.98    2.46   0
   2  11   5   16.86    2.73   0
  -2  11  -5   15.47    2.39   0
  -3  11  -5    8.91    2.41   0
   3  11   5    8.23    2.61   0
   3  11   5    5.96    3.09   0
  -4 -12   5    1.79    2.58   0
  -4  12   5    0.62    2.64   0
   4  12  -5    1.41    1.65   0
  -3 -12   5   20.06    2.79   0
   3  12  -5   19.82    2.43   0
  -3  12   5   20.71    2.16   0
  -2 -12   5    1.22    2.57   0
   2  12  -5    1.94    1.63   0
  -2  12   5   -0.02    2.75   0
   1  12  -5    0.74    2.32   0
  -1 -12   5    2.06    2.68   0
  -1  12   5    0.16    2.53   0
   0  12  -5    0.92    1.71   0
   0  12   5   -0.74    2.68   0
   0 -12   5    5.18    2.74   0
  -1  12  -5    4.21    2.53   0
   1  12   5    4.04    2.67   0
 -12   0   6    7.78    1.68   0
 -11   0   6   13.55    1.97   0
 -10   0   6  356.82    3.59   0
  -9   0   6   38.28    1.91   0
  -8   0   6   48.82    1.97   0
  -7   0   6  197.01    2.37   0
  -6   0   6  384.65    3.34   0
   5   0  -6  351.91    3.05   0
  -5   0   6  373.97    3.25   0
   4   0  -6    5.22    1.31   0
  -4   0   6    2.29    1.39   0
  -3   0   6  946.13    5.10   0
   3   0  -6  871.96    4.98   0
  -2   0   6  701.26    4.60   0
   2   0  -6  680.83    4.61   0
   1   0  -6  485.81    4.01   0
  -1   0   6  484.55    4.08   0
   0   0  -6 1000.84    5.98   0
   0   0   6  967.23    5.92   0
   1   0   6  385.99    4.23   0
  -1   0  -6  367.63    3.98   0
   2   0   6 1753.13    8.98   0
  -2   0  -6 1717.31    8.32   0
  -3   0  -6  813.31    6.16   0
   3   0   6  877.14    6.84   0
   4   0   6   78.13    2.80   0
  -4   0  -6   71.51    2.36   0
  -5   0  -6   81.16    2.86   0
  -6   0  -6   -0.05    2.19   0
  -7   0  -6   24.85    2.73   0
  -8   0  -6    4.67    2.63   0
 -12  -1   6    6.44    2.10   0
 -12   1   6    5.64    2.07   0
 -11   1   6    0.29    1.32   0
 -11  -1   6    0.54    1.99   0
 -10   1   6    3.04    1.73   0
 -10  -1   6    1.17    1.30   0
  -9   1   6    7.24    1.18   0
  -9  -1   6   10.55    1.64   0
  -8   1   6   12.52    1.65   0
  -8  -1   6    9.19    1.25   0
  -7   1   6   27.18    1.67   0
  -7  -1   6   26.68    1.72   0
  -6   1   6  193.35    2.30   0
  -6  -1   6  206.56    2.69   0
   6   1  -6  196.35    2.42   0
   5   1  -6    0.88    0.89   0
  -5   1   6    1.46    1.29   0
  -5  -1   6    1.16    1.01   0
  -4  -1   6   60.04    1.84   0
   4   1  -6   59.49    1.75   0
  -4   1   6   52.20    1.75   0
   3  -1  -6  105.27    2.02   0
  -3   1   6  110.26    2.12   0
  -3  -1   6  104.47    1.99   0
   3   1  -6  103.05    2.19   0
   2  -1  -6  137.11    2.33   0
  -2   1   6  136.65    2.40   0
   2   1  -6  130.60    2.08   0
  -2  -1   6  139.58    2.46   0
  -1   1   6   75.17    2.12   0
   1   1  -6   75.54    1.79   0
  -1  -1   6   72.69    1.87   0
   1  -1  -6   73.58    2.03   0
   0   1   6   39.37    1.61   0
   0   1  -6   50.08    1.92   0
   0  -1  -6   45.16    1.88   0
   0  -1   6   43.38    2.02   0
   1  -1   6    1.02    1.71   0
   1   1   6    0.93    1.50   0
  -1   1  -6    0.36    1.48   0
  -1  -1  -6    0.67    1.37   0
   2   1   6   35.03    2.20   0
  -2  -1  -6   36.98    1.98   0
  -2   1  -6   39.14    1.95   0
   2  -1   6   39.09    2.22   0
  -3  -1  -6    8.07    1.67   0
   3  -1   6   10.99    2.06   0
   3   1   6    9.31    2.00   0
  -3   1  -6   10.09    1.32   0
  -4  -1  -6   18.54    2.24   0
   4  -1   6   20.06    2.27   0
  -4   1  -6   20.18    1.87   0
   4   1   6   21.49    2.81   0
   5  -1   6    2.04    2.11   0
  -5  -1  -6    2.10    2.07   0
  -5   1  -6    1.43    1.76   0
  -6   1  -6    1.68    2.28   0
  -6  -1  -6    2.69    2.62   0
  -7   1  -6    4.90    2.04   0
  -7  -1  -6    5.40    3.79   0
  -8   1  -6    2.07    2.20   0
 -12  -2   6   40.96    2.48   0
 -12   2   6   37.07    2.32   0
 -11  -2   6  130.86    2.86   0
 -11   2   6  108.12    2.18   0
 -10  -2   6  201.31    3.02   0
 -10   2   6  174.17    2.37   0
  -9  -2   6  122.37    2.62   0
  -9   2   6  116.38    2.26   0
  -8  -2   6   32.59    1.47   0
  -8   2   6   36.40    1.70   0
  -7  -2   6   12.99    1.26   0
  -7   2   6   13.76    1.15   0
   7   2  -6   13.36    1.13   0
  -6  -2   6  528.85    3.79   0
   6   2  -6  490.52    3.51   0
  -6   2   6  505.27    3.52   0
   5   2  -6  239.41    2.77   0
  -5   2   6  262.66    2.64   0
  -5  -2   6  254.28    2.72   0
  -4   2   6  519.41    3.64   0
  -4  -2   6  510.98    3.75   0
   4   2  -6  513.43    3.84   0
  -3   2   6  695.34    4.57   0
  -3  -2   6  765.34    4.61   0
   3   2  -6  738.07    4.55   0
   2   2  -6 1357.37    6.03   0
  -2  -2   6 1333.75    6.20   0
  -2   2   6 1296.89    6.24   0
  -1  -2   6  482.20    4.09   0
  -1   2   6  453.32    3.98   0
   1  -2  -6  466.18    3.88   0
   1   2  -6  478.75    3.74   0
   0   2   6  205.88    3.17   0
   0  -2   6  219.70    3.08   0
   0  -2  -6  208.21    3.05   0
   0   2  -6  208.94    2.90   0
   1  -2   6   73.18    2.36   0
  -1  -2  -6   73.35    2.14   0
  -1   2  -6   79.84    2.15   0
   1   2   6   71.29    2.33   0
   2   2   6  112.29    3.12   0
  -2  -2  -6  111.84    2.82   0
  -2   2  -6  112.60    2.42   0
   2  -2   6  122.84    2.71   0
  -3  -2  -6  521.34    5.73   0
   3  -2   6  583.04    5.02   0
   3   2   6  511.24    6.51   0
  -3   2  -6  556.91    4.53   0
  -4  -2  -6   44.35    2.75   0
   4   2   6   50.45    3.49   0
   4  -2   6   44.57    2.47   0
  -4   2  -6   38.62    2.09   0
  -5   2  -6   36.40    2.02   0
   5  -2   6   43.61    2.51   0
  -6   2  -6   61.47    2.40   0
  -7   2  -6   49.95    2.67   0
  -8   2  -6   21.65    3.07   0
 -12   3   6    1.68    2.09   0
 -12  -3   6    1.87    2.29   0
 -11  -3   6   17.09    2.28   0
 -11   3   6   13.26    2.01   0
 -10   3   6    1.68    1.72   0
 -10  -3   6   -0.86    2.07   0
  -9   3   6    2.86    1.15   0
  -9  -3   6    2.48    1.28   0
   8   3  -6   35.42    1.65   0
  -8   3   6   32.54    1.68   0
  -8  -3   6   38.94    2.01   0
   7   3  -6  293.27    3.00   0
  -7   3   6  292.74    2.68   0
  -7  -3   6  342.94    3.22   0
   6   3  -6   -0.34    1.37   0
  -6  -3   6   -0.25    1.54   0
  -6   3   6    0.55    1.01   0
  -5  -3   6   36.41    1.75   0
  -5   3   6   32.61    1.52   0
   5   3  -6   30.69    1.60   0
  -4   3   6    1.20    0.95   0
   4   3  -6    2.75    1.04   0
  -4  -3   6    4.18    1.54   0
   3   3  -6    4.36    0.99   0
  -3  -3   6    5.18    1.49   0
  -3   3   6    3.42    1.00   0
  -2  -3   6    7.66    1.64   0
  -2   3   6    7.43    1.45   0
   2   3  -6   10.15    1.50   0
  -1  -3   6    9.34    1.63   0
   1   3  -6    9.53    1.16   0
  -1   3   6    7.63    1.10   0
   0  -3   6   67.71    1.81   0
   0   3   6   67.35    2.12   0
   0   3  -6   68.38    1.77   0
   1  -3   6    4.26    1.72   0
  -1   3  -6    3.22    1.14   0
   1   3   6    3.21    1.50   0
  -2   3  -6    1.24    1.17   0
   2   3   6    0.29    2.04   0
   2  -3   6    2.33    1.91   0
  -3   3  -6   81.06    2.27   0
   3  -3   6   85.48    2.49   0
   3   3   6   77.34    3.62   0
  -4   3  -6   24.12    1.95   0
   4  -3   6   25.73    2.28   0
   5  -3   6   12.63    2.12   0
  -5   3  -6   12.06    1.98   0
  -6   3  -6    4.46    2.08   0
  -7   3  -6    7.44    2.13   0
  -8   3  -6    0.34    2.30   0
 -12   4   6  101.58    2.66   0
 -12  -4   6  116.19    3.35   0
 -11   4   6   36.71    1.70   0
 -11  -4   6   50.97    2.60   0
 -10  -4   6  254.95    3.50   0
 -10   4   6  196.39    2.65   0
  -9   4   6   59.38    1.62   0
  -9  -4   6   65.72    2.43   0
   8   4  -6   94.42    2.22   0
  -8   4   6   96.31    2.03   0
  -8  -4   6  102.99    2.50   0
  -7   4   6   23.59    1.15   0
  -7  -4   6   18.14    1.84   0
   7   4  -6   17.38    1.17   0
   6   4  -6  197.51    2.37   0
  -6  -4   6  211.69    2.89   0
  -6   4   6  205.91    2.39   0
  -5  -4   6  367.14    3.32   0
   5   4  -6  359.41    3.32   0
  -5   4   6  346.49    2.85   0
  -4   4   6  694.93    4.02   0
   4   4  -6  787.12    4.38   0
  -4  -4   6  759.06    4.55   0
   3   4  -6  459.97    3.74   0
  -3  -4   6  506.33    3.97   0
  -3   4   6  443.75    3.33   0
  -2  -4   6  729.34    4.52   0
  -2   4   6  647.77    4.25   0
   2   4  -6  682.56    4.30   0
  -1  -4   6  217.00    2.91   0
  -1   4   6  191.43    2.80   0
   1   4  -6  234.57    2.73   0
   0   4  -6   94.77    1.92   0
   0   4   6   90.47    2.28   0
   0  -4   6  102.31    2.36   0
   1   4   6    3.16    1.50   0
  -1   4  -6    4.44    1.20   0
   1  -4   6    5.49    1.91   0
  -2   4  -6   20.67    1.96   0
   2   4   6   18.34    1.91   0
   2  -4   6   31.40    1.72   0
   3   4   6  142.27    5.77   0
  -3   4  -6  151.03    2.66   0
   3  -4   6  161.78    2.60   0
   4  -4   6   49.10    1.99   0
  -4   4  -6   49.80    2.26   0
  -5   4  -6   47.11    1.88   0
   5  -4   6   55.07    2.62   0
  -6   4  -6   47.58    2.42   0
  -7   4  -6   77.36    2.85   0
  -8   4  -6   19.96    1.91   0
 -11   5   6    6.53    1.45   0
 -11  -5   6    9.66    2.45   0
 -10  -5   6    2.19    2.10   0
 -10   5   6    2.60    1.31   0
  -9   5   6   16.66    1.27   0
   9   5  -6   23.46    1.79   0
  -9  -5   6   23.06    2.29   0
   8   5  -6   12.74    1.74   0
  -8  -5   6   12.59    2.05   0
  -7  -5   6   13.04    1.87   0
   7   5  -6   12.72    1.67   0
  -6  -5   6  179.31    2.67   0
   6   5  -6  170.74    2.44   0
  -5  -5   6   21.48    1.92   0
   5   5  -6   22.62    1.36   0
   4   5  -6   12.50    1.26   0
  -4  -5   6   14.02    1.85   0
  -3  -5   6   18.92    1.87   0
  -3   5   6   16.13    1.09   0
   3   5  -6   18.57    1.68   0
  -2  -5   6    2.60    1.21   0
  -2   5   6    3.18    0.91   0
   2   5  -6    3.52    1.12   0
  -1   5   6   21.29    1.60   0
   1   5  -6   23.06    1.33   0
  -1  -5   6   23.44    1.90   0
   0   5  -6   13.32    1.33   0
   0   5   6   13.01    1.58   0
   0  -5   6   13.30    1.87   0
  -1   5  -6    0.94    1.80   0
   1   5   6    0.47    1.42   0
   1  -5   6    1.64    1.95   0
   2   5   6    3.18    2.04   0
  -2   5  -6    2.21    1.29   0
   2  -5   6    1.21    2.06   0
   3   5   6   12.83    4.25   0
  -3   5  -6   14.06    1.89   0
   3  -5   6   17.82    2.17   0
   3   5   6   16.21    4.61   0
  -4   5  -6   22.40    1.99   0
   4  -5   6   22.09    1.73   0
  -5   5  -6   15.40    1.54   0
   5  -5   6   18.53    2.42   0
  -6   5  -6    0.74    2.06   0
  -7   5  -6    1.38    2.18   0
 -11  -6   6    2.83    3.13   0
 -11   6   6    4.84    1.99   0
 -10  -6   6  111.53    3.02   0
 -10   6   6   92.34    2.29   0
  -9  -6   6   28.62    2.38   0
   9   6  -6   30.19    1.90   0
  -8  -6   6  193.87    3.12   0
   8   6  -6  180.71    2.73   0
  -7  -6   6  158.83    2.78   0
   7   6  -6  143.32    2.57   0
  -6  -6   6  208.38    3.06   0
   6   6  -6  205.74    2.73   0
  -5  -6   6   27.93    2.04   0
   5   6  -6   27.28    1.75   0
  -4  -6   6  440.21    3.81   0
   4   6  -6  392.98    3.44   0
  -3  -6   6   65.82    1.88   0
   3   6  -6   70.89    2.15   0
   2   6  -6  169.09    2.54   0
  -2  -6   6  166.88    2.44   0
  -1   6   6  181.82    2.66   0
   1   6  -6  198.75    2.77   0
  -1  -6   6  220.43    2.95   0
   0   6   6  124.39    2.47   0
   0   6  -6  133.77    2.09   0
   0  -6   6  139.97    2.65   0
   1   6   6  493.99    5.08   0
  -1   6  -6  551.63    3.86   0
   1  -6   6  614.29    4.46   0
   2  -6   6  475.49    4.06   0
  -2   6  -6  414.92    3.71   0
   2   6   6  381.70    5.58   0
   2   6   6  489.02    6.93   0
  -3   6  -6  116.90    2.18   0
   3  -6   6  117.00    2.42   0
  -4   6  -6   86.67    2.46   0
   4  -6   6   98.42    2.78   0
  -5   6  -6   31.95    1.75   0
  -6   6  -6    3.68    2.28   0
  -7   6  -6    5.89    2.41   0
 -10  -7   6    0.34    2.42   0
 -10   7   6   -1.09    1.90   0
  -9  -7   6    5.77    2.38   0
   9   7  -6    6.15    1.82   0
  -8  -7   6    3.62    2.16   0
   8   7  -6    1.43    1.30   0
  -7  -7   6   11.41    1.57   0
   7   7  -6   11.13    1.39   0
  -6  -7   6    8.93    2.18   0
   6   7  -6    6.85    1.73   0
  -5  -7   6   61.19    2.33   0
   5   7  -6   59.91    2.00   0
   4   7  -6    1.17    1.21   0
  -4  -7   6    1.29    1.44   0
   3   7  -6   17.52    1.87   0
  -3  -7   6   20.10    1.50   0
   2   7  -6   34.66    1.88   0
  -2  -7   6   35.01    2.16   0
   1   7  -6    1.46    1.68   0
  -1  -7   6    0.61    1.87   0
   0   7   6    5.13    1.40   0
   0   7  -6    5.95    1.72   0
   0  -7   6    7.99    1.88   0
   1   7   6   28.38    2.87   0
  -1   7  -6   23.29    1.45   0
   1  -7   6   25.12    2.22   0
   1   7   6   23.00    2.10   0
   2   7   6   23.57    2.87   0
   2  -7   6   19.06    1.71   0
  -2   7  -6   18.79    1.54   0
   2   7   6   18.27    2.26   0
   3   7   6    7.62    3.84   0
   3   7   6    9.69    4.23   0
  -3   7  -6   12.91    2.04   0
   3  -7   6   14.00    2.27   0
  -4   7  -6   16.54    2.10   0
   4  -7   6   15.27    2.33   0
  -5   7  -6    1.31    2.22   0
  -6   7  -6    4.38    2.29   0
  10   8  -6    6.31    2.11   0
  -9   8   6   39.99    2.13   0
   9   8  -6   36.60    2.24   0
  -9  -8   6   44.28    2.86   0
   8   8  -6   92.04    2.47   0
  -8   8   6   92.10    2.37   0
  -8  -8   6  102.78    2.97   0
   7   8  -6   51.22    2.12   0
  -7  -8   6   48.90    2.51   0
   6   8  -6   72.41    1.92   0
  -6  -8   6   77.34    2.61   0
   5   8  -6   15.94    1.76   0
  -5  -8   6   13.09    1.57   0
   4   8  -6  198.89    2.73   0
  -4  -8   6  190.83    2.77   0
   3   8  -6   48.84    1.71   0
  -3  -8   6   55.12    2.32   0
   2   8  -6  264.18    3.07   0
  -2  -8   6  257.30    3.32   0
  -1   8   6  190.03    3.62   0
   1   8  -6  194.99    2.83   0
  -1  -8   6  181.51    2.67   0
   0   8   6  116.15    2.46   0
   0   8   6  155.83    3.51   0
   0   8  -6  132.74    2.23   0
   0  -8   6  140.11    2.41   0
  -1   8  -6  489.10    3.87   0
   1   8   6  425.40    4.39   0
   1   8   6  480.07    6.02   0
   1  -8   6  535.84    4.22   0
   2   8   6  102.66    3.47   0
  -2   8  -6  112.90    2.68   0
   2  -8   6  123.71    2.50   0
   2   8   6  127.19    3.75   0
   3   8   6   64.12    4.36   0
   3   8   6   73.92    4.74   0
   3  -8   6   80.39    2.88   0
  -3   8  -6   82.80    2.53   0
  -4   8  -6   36.46    2.37   0
   4  -8   6   33.65    2.01   0
  -5   8  -6    5.81    2.32   0
  -9   9   6    5.67    2.66   0
  -9  -9   6    5.22    2.74   0
   9   9  -6    2.58    2.17   0
  -8   9   6    6.15    2.62   0
  -8  -9   6    5.02    2.41   0
   8   9  -6    5.45    2.01   0
   7   9  -6    2.46    1.90   0
  -7  -9   6    2.24    2.41   0
  -7   9   6    2.04    1.64   0
   6   9  -6   19.13    2.05   0
  -6   9   6   24.81    2.58   0
  -6  -9   6   25.73    2.40   0
  -5   9   6   26.58    2.55   0
  -5  -9   6   25.90    2.40   0
   5   9  -6   24.23    1.62   0
  -4  -9   6    2.22    2.15   0
   4   9  -6    2.39    1.88   0
  -4   9   6    2.25    2.28   0
  -3   9   6   26.55    2.41   0
   3   9  -6   20.72    1.49   0
  -3  -9   6   24.93    1.70   0
   2   9  -6    3.31    1.99   0
  -2  -9   6   -0.51    2.17   0
  -2   9   6    2.99    2.23   0
  -1   9   6   12.19    2.43   0
   1   9  -6    8.68    1.37   0
  -1  -9   6   12.03    2.30   0
   0   9   6    1.44    1.59   0
   0   9  -6    0.26    1.31   0
   0  -9   6   -2.81    2.09   0
   1   9   6   18.72    1.95   0
  -1   9  -6   20.93    2.13   0
   1  -9   6   19.23    1.73   0
   1   9   6   25.63    2.64   0
   2   9   6    2.76    1.83   0
  -2   9  -6    3.23    1.38   0
   2  -9   6    2.73    1.71   0
   2   9   6    4.06    2.82   0
   3   9   6    9.97    3.44   0
  -3   9  -6   16.24    2.22   0
   3   9   6    9.13    3.08   0
   3  -9   6   10.54    1.80   0
  -4   9  -6   10.86    1.72   0
  -5   9  -6    2.44    2.37   0
   8  10  -6   21.41    2.47   0
   7  10  -6   11.96    2.27   0
  -7  10   6   20.09    2.68   0
  -7 -10   6   10.95    1.93   0
  -6  10   6   13.75    1.91   0
   6  10  -6   12.24    2.18   0
  -6 -10   6   12.94    2.58   0
  -5 -10   6  122.43    3.11   0
  -5  10   6  105.70    2.66   0
   5  10  -6   92.81    2.32   0
  -4  10   6   71.86    2.84   0
   4  10  -6   67.72    2.42   0
  -4 -10   6   65.88    2.71   0
   3  10  -6   50.01    1.89   0
  -3 -10   6   65.69    2.64   0
  -3  10   6   56.36    2.21   0
   2  10  -6   82.72    2.60   0
  -2  10   6   82.75    2.49   0
  -2 -10   6   91.50    2.37   0
   1  10  -6  103.20    2.74   0
  -1 -10   6  133.69    3.04   0
  -1  10   6  110.21    3.28   0
   0  10  -6   42.43    2.30   0
   0 -10   6   37.46    2.60   0
   0  10   6   37.80    2.84   0
  -1  10  -6   12.54    1.59   0
   1 -10   6   22.98    2.39   0
   1  10   6   22.68    2.61   0
   1  10   6   16.84    1.94   0
  -2  10  -6   20.47    2.32   0
   2 -10   6   14.58    1.97   0
   2  10   6   12.38    2.02   0
   2  10   6   16.93    2.70   0
   3 -10   6    8.86    2.64   0
  -3  10  -6   10.73    2.34   0
   3  10   6    7.97    3.62   0
   3  10   6    9.08    3.48   0
   6  11  -6    0.40    2.18   0
  -6  11   6    0.30    2.74   0
  -6 -11   6    2.45    1.88   0
  -5  11   6    4.75    2.70   0
  -5 -11   6    4.44    2.60   0
   5  11  -6    1.08    2.10   0
  -4  11   6   -0.36    2.61   0
  -4 -11   6    1.62    2.64   0
   4  11  -6   -0.46    2.25   0
  -3  11   6    2.06    1.82   0
  -3 -11   6   -1.18    2.47   0
   3  11  -6    1.81    1.56   0
  -2 -11   6   13.26    1.88   0
   2  11  -6   10.36    1.66   0
  -2  11   6   13.44    2.67   0
   1  11  -6   -0.18    2.24   0
  -1 -11   6   -1.34    2.65   0
  -1  11   6   -0.90    2.61   0
   0  11  -6    2.10    1.67   0
   0 -11   6    2.99    1.83   0
   0  11   6    3.97    2.56   0
  -1  11  -6    1.39    1.59   0
   1  11   6   -0.33    2.36   0
   1 -11   6    0.41    1.72   0
   1  11   6    1.59    3.02   0
   2  11   6    2.39    3.25   0
   2  11   6    1.04    2.50   0
  -2  11  -6    5.90    2.33   0
   2 -11   6    4.56    1.88   0
   3  12  -6    6.07    2.32   0
  -3  12   6    4.55    2.72   0
  -3 -12   6    6.92    2.78   0
  -2 -12   6   15.51    2.88   0
   2  12  -6   11.86    2.50   0
  -2  12   6   10.64    2.03   0
   1  12  -6   44.22    2.64   0
  -1 -12   6   35.62    3.11   0
  -1  12   6   43.31    3.04   0
 -12  -1   7    9.60    2.27   0
 -12   1   7    9.25    2.21   0
 -11  -1   7   50.35    1.91   0
 -11   1   7   63.25    2.29   0
 -10  -1   7   94.69    2.06   0
 -10   1   7   92.19    2.31   0
  -9   1   7  497.30    3.73   0
  -9  -1   7  562.24    3.94   0
  -8   1   7  576.95    3.68   0
  -8  -1   7  592.23    3.88   0
  -7   1   7  808.36    4.41   0
  -7  -1   7  792.17    4.34   0
   6   1  -7  316.68    2.88   0
  -6  -1   7  321.60    3.06   0
  -6   1   7  311.49    2.88   0
   5   1  -7  286.18    2.74   0
  -5  -1   7  292.62    3.02   0
  -5   1   7  297.97    2.81   0
  -4  -1   7  136.67    2.03   0
   4   1  -7  132.37    2.14   0
  -4   1   7  139.82    2.21   0
   4  -1  -7  132.13    2.07   0
  -3   1   7  508.42    3.79   0
  -3  -1   7  518.72    3.66   0
   3  -1  -7  503.53    3.81   0
   3   1  -7  514.02    3.54   0
   2  -1  -7  211.30    2.71   0
  -2   1   7  198.93    2.52   0
   2   1  -7  213.01    2.78   0
  -2  -1   7  205.42    2.61   0
   1   1  -7    2.15    1.49   0
  -1  -1   7    1.50    1.56   0
   1  -1  -7    1.46    1.41   0
  -1   1   7    2.61    1.46   0
   0   1  -7  234.42    2.98   0
   0  -1   7  237.06    3.15   0
   0  -1  -7  219.75    3.00   0
   0   1   7  217.66    2.90   0
  -1  -1  -7  395.79    4.13   0
  -1   1  -7  421.79    3.77   0
   1  -1   7  409.31    3.94   0
   1   1   7  390.48    4.36   0
  -2   1  -7  344.54    3.71   0
   2   1   7  311.72    4.28   0
   2  -1   7  345.27    3.93   0
  -2  -1  -7  323.18    3.94   0
   3  -1   7  161.58    2.87   0
  -3  -1  -7  148.84    2.99   0
   3   1   7  164.45    3.49   0
  -3   1  -7  165.89    2.90   0
   4   1   7    2.05    2.04   0
   4  -1   7    0.41    2.08   0
  -4  -1  -7    2.13    1.69   0
  -4   1  -7    1.99    1.67   0
   5  -1   7   11.00    2.37   0
  -5   1  -7    8.57    2.29   0
  -5  -1  -7    8.78    2.30   0
  -6  -1  -7   10.41    2.77   0
  -6   1  -7   10.64    2.14   0
  -7   1  -7   18.76    2.93   0
 -12  -2   7    2.93    2.30   0
 -12   2   7    2.03    2.11   0
 -11  -2   7    8.86    2.09   0
 -11   2   7    7.48    1.33   0
 -10  -2   7   13.18    1.95   0
 -10   2   7   13.57    1.83   0
  -9  -2   7   70.99    2.23   0
  -9   2   7   56.61    2.04   0
  -8  -2   7    0.36    1.12   0
  -8   2   7    1.80    1.55   0
  -7  -2   7    1.85    1.70   0
   7   2  -7    2.17    1.49   0
  -7   2   7    2.31    1.44   0
  -6   2   7  128.79    2.16   0
   6   2  -7  118.68    1.88   0
  -6  -2   7  126.46    2.38   0
  -5   2   7  400.09    3.02   0
   5   2  -7  389.60    3.15   0
  -5  -2   7  420.01    3.36   0
  -4   2   7  252.37    2.53   0
  -4  -2   7  307.91    2.91   0
   4   2  -7  300.90    2.94   0
   3   2  -7  140.20    2.05   0
  -3  -2   7  149.02    2.11   0
  -3   2   7  149.68    2.32   0
   2   2  -7    0.99    1.35   0
  -2  -2   7   -0.00    1.53   0
  -2   2   7    2.25    1.41   0
   1  -2  -7    7.02    1.43   0
   1   2  -7    6.57    1.49   0
  -1   2   7    7.25    1.50   0
  -1  -2   7    7.03    1.65   0
   0  -2   7   36.31    1.49   0
   0   2   7   40.33    1.86   0
   0  -2  -7   39.70    1.75   0
   0   2  -7   34.56    1.42   0
   1  -2   7    2.66    1.16   0
   1   2   7    0.04    1.65   0
  -1  -2  -7    1.24    1.73   0
  -1   2  -7    2.22    1.51   0
   2   2   7    1.24    1.68   0
  -2  -2  -7    1.19    1.86   0
  -2   2  -7    1.93    1.61   0
   2  -2   7    2.57    1.80   0
  -3  -2  -7   40.16    2.19   0
  -3   2  -7   39.86    1.98   0
   3  -2   7   40.68    2.30   0
   3   2   7   39.11    2.90   0
  -4  -2  -7   26.88    2.66   0
   4   2   7   28.68    2.96   0
   4  -2   7   28.18    2.33   0
  -4   2  -7   24.58    2.06   0
  -5   2  -7   21.82    2.01   0
   5  -2   7   22.05    2.47   0
  -6   2  -7    0.77    1.98   0
  -7   2  -7   -0.50    2.17   0
 -12   3   7   31.45    2.32   0
 -12  -3   7   27.40    2.63   0
 -11   3   7   31.21    2.09   0
 -11  -3   7   28.08    2.39   0
 -10   3   7   -0.22    1.26   0
 -10  -3   7    0.15    1.31   0
  -9  -3   7  123.14    2.18   0
  -9   3   7  115.28    2.32   0
   8   3  -7  176.28    2.23   0
  -8  -3   7  227.93    2.86   0
  -8   3   7  179.14    2.20   0
   7   3  -7  139.53    2.29   0
  -7  -3   7  139.92    2.20   0
  -7   3   7  131.90    1.85   0
   6   3  -7   65.47    1.91   0
  -6  -3   7   65.42    1.75   0
  -6   3   7   53.85    1.75   0
  -5  -3   7  439.55    3.48   0
  -5   3   7  424.88    3.28   0
   5   3  -7  439.68    3.32   0
  -4  -3   7  948.50    5.00   0
   4   3  -7  858.29    4.59   0
  -4   3   7  889.29    4.48   0
  -3   3   7  313.58    2.89   0
   3   3  -7  330.64    2.97   0
  -3  -3   7  346.18    3.35   0
   2   3  -7  579.72    3.97   0
  -2  -3   7  503.76    3.62   0
  -2   3   7  524.16    3.88   0
  -1  -3   7   89.35    1.94   0
  -1   3   7   92.50    2.14   0
   1   3  -7   89.88    2.20   0
   0  -3   7  122.66    2.50   0
   0   3   7  111.33    2.54   0
   0   3  -7  119.61    2.34   0
  -1   3  -7   97.96    2.30   0
   1   3   7   87.01    2.54   0
   1  -3   7   96.31    2.11   0
   2   3   7   95.31    3.05   0
  -2   3  -7  108.36    2.32   0
   2  -3   7  106.89    2.56   0
  -3   3  -7  200.85    2.99   0
   3  -3   7  204.77    3.31   0
   3   3   7  191.82    4.90   0
   4  -3   7  128.37    3.09   0
  -4   3  -7  123.01    2.68   0
   4   3   7  140.02    6.32   0
   5  -3   7   64.52    2.89   0
  -5   3  -7   59.55    2.42   0
  -6   3  -7   85.34    2.78   0
  -7   3  -7   44.62    2.62   0
 -12  -4   7   11.84    2.47   0
 -12   4   7    5.60    2.22   0
 -11  -4   7   24.66    2.45   0
 -11   4   7   17.14    1.48   0
 -10   4   7    0.97    1.83   0
 -10  -4   7    2.23    2.07   0
   9   4  -7   21.54    1.71   0
  -9   4   7   18.30    1.32   0
  -9  -4   7   26.33    2.13   0
   8   4  -7   17.67    1.74   0
  -8   4   7   16.56    1.23   0
  -8  -4   7   15.43    2.01   0
  -7   4   7  137.71    2.11   0
   7   4  -7  140.87    2.26   0
  -7  -4   7  153.84    2.47   0
   6   4  -7    2.87    1.54   0
  -6  -4   7    1.88    1.79   0
  -6   4   7    4.60    1.38   0
  -5  -4   7   24.08    1.89   0
  -5   4   7   20.71    1.54   0
   5   4  -7   22.73    1.31   0
  -4   4   7    0.16    1.41   0
   4   4  -7    0.43    1.12   0
  -4  -4   7   -0.41    1.18   0
   3   4  -7   12.98    1.24   0
  -3  -4   7   13.29    1.81   0
  -3   4   7   12.78    1.41   0
  -2  -4   7  122.08    2.43   0
  -2   4   7  116.79    2.16   0
   2   4  -7  125.19    2.02   0
  -1  -4   7    7.28    1.33   0
   1   4  -7    8.21    1.63   0
  -1   4   7    7.31    1.55   0
   0   4  -7   14.73    1.80   0
   0   4   7   13.06    1.61   0
   0  -4   7   13.87    1.47   0
  -1   4  -7   10.71    1.73   0
   1  -4   7    7.96    2.01   0
   1   4   7   10.91    1.62   0
  -2   4  -7    1.69    1.25   0
   2  -4   7    0.89    1.39   0
   2   4   7    0.08    2.23   0
   3   4   7    1.71    2.84   0
  -3   4  -7    1.76    1.71   0
   3  -4   7    2.63    2.04   0
  -4   4  -7    4.70    1.92   0
   4  -4   7    4.44    2.17   0
   5  -4   7    1.56    1.76   0
  -5   4  -7    1.97    1.92   0
  -6   4  -7    0.45    2.05   0
  -7   4  -7    1.86    2.36   0
 -11   5   7   23.00    2.21   0
 -11  -5   7   29.76    2.58   0
 -10  -5   7   32.43    2.41   0
 -10   5   7   34.03    2.07   0
  -9   5   7   69.19    1.71   0
   9   5  -7   77.07    2.16   0
  -9  -5   7   76.75    2.58   0
  -8   5   7  351.11    2.79   0
  -8  -5   7  430.13    3.95   0
   8   5  -7  394.88    3.46   0
   7   5  -7  136.39    2.37   0
  -7  -5   7  142.62    2.33   0
  -7   5   7  127.76    1.87   0
  -6   5   7  206.95    2.24   0
  -6  -5   7  235.70    2.80   0
   6   5  -7  245.82    2.80   0
  -5  -5   7   21.07    1.97   0
   5   5  -7   21.58    1.36   0
  -5   5   7   18.89    1.60   0
  -4   5   7  422.30    3.18   0
   4   5  -7  456.39    3.73   0
  -4  -5   7  472.16    3.67   0
  -3   5   7  309.24    2.93   0
  -3  -5   7  329.55    3.09   0
   3   5  -7  347.23    3.18   0
  -2  -5   7   53.55    2.13   0
   2   5  -7   55.11    1.95   0
  -2   5   7   50.43    1.70   0
  -1   5   7   12.88    1.63   0
   1   5  -7   14.20    1.27   0
  -1  -5   7   17.50    1.91   0
   0  -5   7  107.18    2.47   0
   0   5  -7  109.86    2.29   0
   0   5   7   89.73    2.34   0
   1   5   7   81.89    2.46   0
  -1   5  -7   91.17    2.29   0
   1  -5   7   90.94    2.52   0
   2  -5   7  407.77    4.02   0
  -2   5  -7  434.53    3.62   0
   2   5   7  370.75    5.53   0
   3   5   7   10.12    3.75   0
  -3   5  -7    7.85    1.47   0
   3   5   7   14.80    4.19   0
   3  -5   7   13.75    2.03   0
  -4   5  -7  102.75    2.18   0
   4  -5   7  121.44    2.96   0
  -5   5  -7   27.72    1.69   0
   5  -5   7   32.45    2.09   0
  -6   5  -7   44.05    2.51   0
 -11   6   7    1.53    2.02   0
 -11  -6   7    0.18    2.49   0
 -10  -6   7   56.02    2.74   0
 -10   6   7   46.68    1.74   0
  -9   6   7    0.45    1.71   0
  -9  -6   7    1.41    2.12   0
   9   6  -7   -0.80    1.68   0
  -8   6   7    8.71    1.27   0
  -8  -6   7   10.34    2.05   0
   8   6  -7    8.03    1.76   0
  -7  -6   7    9.25    1.93   0
  -7   6   7    8.70    1.52   0
   7   6  -7    9.40    1.60   0
  -6  -6   7   17.83    2.03   0
  -6   6   7   13.35    1.19   0
   6   6  -7   14.32    1.69   0
  -5  -6   7  109.25    2.45   0
   5   6  -7  104.93    2.16   0
  -5   6   7   95.66    1.89   0
   4   6  -7   20.05    1.80   0
  -4  -6   7   17.53    1.94   0
  -4   6   7   15.52    1.51   0
  -3  -6   7   86.06    2.05   0
  -3   6   7   87.48    1.86   0
   3   6  -7   97.51    2.22   0
  -2   6   7   88.81    2.00   0
   2   6  -7   97.72    2.18   0
  -2  -6   7   91.80    1.93   0
   1   6  -7  107.10    2.30   0
  -1   6   7  101.29    2.19   0
  -1  -6   7  120.54    2.47   0
   0   6   7    1.48    1.48   0
   0   6  -7    3.47    1.68   0
   0  -6   7    2.51    1.28   0
   1   6   7    0.78    1.98   0
  -1   6  -7    1.28    1.81   0
   1  -6   7    1.88    1.42   0
  -2   6  -7    7.53    2.01   0
   2   6   7    9.70    2.80   0
   2   6   7    9.70    2.25   0
   2  -6   7    7.55    2.22   0
  -3   6  -7    0.73    1.90   0
   3  -6   7    0.41    1.57   0
  -4   6  -7    2.13    2.01   0
   4  -6   7    1.68    2.33   0
  -5   6  -7   10.53    2.19   0
   5  -6   7   11.39    2.54   0
  -6   6  -7    0.88    1.64   0
 -10  -7   7   63.21    2.97   0
 -10   7   7   43.63    1.75   0
  10   7  -7   38.99    2.26   0
  -9  -7   7  152.65    2.98   0
  -9   7   7  153.72    2.49   0
   9   7  -7  144.18    2.81   0
  -8  -7   7  240.99    3.51   0
   8   7  -7  185.74    2.99   0
  -7  -7   7  433.56    4.07   0
   7   7  -7  397.57    3.61   0
  -6  -7   7  161.49    2.55   0
   6   7  -7  146.01    2.33   0
  -5  -7   7    3.87    1.29   0
   5   7  -7    0.73    1.68   0
  -4  -7   7  274.32    3.23   0
   4   7  -7  240.24    2.70   0
  -3   7   7  118.30    2.16   0
   3   7  -7  124.06    2.07   0
  -3  -7   7  134.24    2.69   0
  -2   7   7  144.44    2.36   0
   2   7  -7  153.25    2.61   0
  -2  -7   7  150.33    2.81   0
  -1   7   7   35.36    1.80   0
   1   7  -7   33.63    1.52   0
  -1  -7   7   36.70    1.69   0
   0   7   7   58.45    2.15   0
   0  -7   7   67.82    2.45   0
   0   7  -7   63.66    1.73   0
  -1   7  -7  153.68    2.60   0
   1   7   7  146.36    3.81   0
   1  -7   7  141.37    2.48   0
   1   7   7  122.32    3.14   0
   2   7   7  159.89    3.94   0
  -2   7  -7  174.47    2.89   0
   2   7   7  188.83    4.74   0
   2  -7   7  208.46    3.17   0
  -3   7  -7    0.73    1.93   0
   3  -7   7    1.67    2.28   0
  -4   7  -7    6.26    2.04   0
   4  -7   7    9.28    2.51   0
  -5   7  -7    9.35    2.22   0
  -9  -8   7   15.68    2.63   0
   9   8  -7   16.27    2.14   0
  -8  -8   7    5.59    2.35   0
   8   8  -7    3.07    1.88   0
   7   8  -7    7.10    1.92   0
  -7  -8   7    6.10    1.63   0
   6   8  -7   -0.62    1.81   0
  -6  -8   7    2.41    2.15   0
   5   8  -7   14.53    1.85   0
  -5  -8   7   11.84    1.55   0
  -4  -8   7  139.70    2.84   0
   4   8  -7  148.71    2.55   0
   3   8  -7    0.47    1.86   0
  -3  -8   7   -0.21    1.51   0
   2   8  -7   15.26    1.91   0
  -2   8   7   10.59    1.18   0
  -2  -8   7   12.09    1.60   0
  -1   8   7   14.27    1.63   0
   1   8  -7   14.79    1.45   0
  -1  -8   7   16.55    2.15   0
   0   8   7    5.29    1.70   0
   0   8  -7    7.42    1.36   0
   0   8   7    8.54    2.35   0
   0  -8   7    7.06    2.07   0
   1   8   7   15.49    1.91   0
  -1   8  -7   14.32    1.46   0
   1   8   7   18.72    2.53   0
   1  -8   7   16.99    2.20   0
  -2   8  -7    0.93    1.47   0
   2   8   7    0.46    2.15   0
   2  -8   7    0.16    2.28   0
   2   8   7    2.34    2.80   0
  -3   8  -7    2.73    1.51   0
   3  -8   7    1.33    1.66   0
  -4   8  -7    6.38    2.18   0
   4  -8   7    5.66    2.60   0
  -5   8  -7    6.80    2.31   0
  -8   9   7   53.15    2.88   0
  -8  -9   7   53.91    2.94   0
   8   9  -7   60.39    2.55   0
  -7   9   7   48.50    2.81   0
   7   9  -7   50.81    2.32   0
  -7  -9   7   41.51    2.75   0
   6   9  -7   25.31    2.15   0
  -6  -9   7   23.04    2.48   0
   5   9  -7  115.49    2.46   0
  -5  -9   7  117.97    2.90   0
  -4   9   7  144.56    2.90   0
  -4  -9   7  166.72    3.11   0
   4   9  -7  170.25    2.74   0
  -3   9   7  184.65    3.16   0
   3   9  -7  155.36    2.82   0
  -3  -9   7  165.05    2.84   0
  -2   9   7   94.43    3.11   0
   2   9  -7   77.17    2.00   0
  -2  -9   7   87.62    2.72   0
  -1   9   7   58.62    1.99   0
  -1   9   7   71.93    2.91   0
   1   9  -7   70.13    2.39   0
  -1  -9   7   64.74    2.10   0
   0   9   7   11.52    1.80   0
   0   9  -7   12.94    1.53   0
   0   9   7   16.30    2.50   0
   0  -9   7   16.60    1.67   0
  -1   9  -7   18.76    2.14   0
   1   9   7   15.30    1.99   0
   1  -9   7   18.87    1.76   0
   1   9   7   16.56    2.62   0
  -2   9  -7   14.50    1.61   0
   2  -9   7   13.78    2.58   0
   2   9   7   14.12    2.68   0
   2   9   7   14.51    3.22   0
   3  -9   7    7.33    2.62   0
  -3   9  -7    8.59    1.70   0
  -4   9  -7   28.79    2.54   0
   4  -9   7   16.59    2.14   0
   7  10  -7    6.68    2.20   0
  -7  10   7   12.86    2.72   0
  -7 -10   7    9.41    2.68   0
   6  10  -7    1.25    1.41   0
  -6 -10   7    1.65    1.87   0
  -6  10   7    4.24    2.54   0
   5  10  -7    0.15    2.08   0
  -5  10   7    1.95    2.55   0
  -5 -10   7   -0.23    1.77   0
  -4  10   7   15.56    1.85   0
  -4 -10   7   18.78    2.58   0
   4  10  -7   15.08    2.18   0
  -3  10   7    4.52    2.60   0
  -3 -10   7    1.98    2.45   0
   3  10  -7    5.68    2.09   0
  -2  10   7   -1.35    2.61   0
   2  10  -7   -0.64    2.19   0
  -2 -10   7    2.23    1.64   0
   1  10  -7    2.50    2.14   0
  -1 -10   7    0.27    1.65   0
  -1  10   7    0.84    1.75   0
  -1  10   7    1.65    2.48   0
   0  10  -7    8.57    1.59   0
   0  10   7    7.92    2.52   0
   0  10   7    6.42    1.86   0
   0 -10   7    6.94    1.76   0
  -1  10  -7    3.69    1.53   0
   1 -10   7    4.59    1.74   0
   1  10   7    2.60    2.31   0
   1  10   7    2.86    2.50   0
  -2  10  -7    0.82    2.13   0
   2 -10   7    1.35    2.49   0
   2  10   7    0.70    2.50   0
   2  10   7   -1.05    3.04   0
   5  11  -7   36.70    2.53   0
  -5  11   7   34.81    2.99   0
  -5 -11   7   37.55    2.99   0
  -4  11   7   48.07    2.46   0
  -4 -11   7   72.77    3.03   0
   4  11  -7   67.64    2.55   0
  -3  11   7   36.03    2.91   0
  -3 -11   7   29.63    2.71   0
   3  11  -7   36.42    2.43   0
  -2  11   7    6.95    2.13   0
  -2 -11   7   15.25    2.62   0
   2  11  -7    9.77    1.70   0
  -1  11   7   51.85    2.18   0
   1  11  -7   53.39    2.10   0
  -1 -11   7   65.56    3.07   0
  -1  11   7   72.03    3.17   0
   0  11  -7   11.49    2.36   0
   0 -11   7   10.00    2.61   0
   0  11   7    9.83    2.94   0
   0  11   7    3.38    1.98   0
  -1  11  -7    3.46    2.34   0
   1 -11   7    2.93    2.63   0
   1  11   7    1.13    2.76   0
   1  11   7    4.16    2.12   0
 -12   0   8   61.77    2.50   0
 -11   0   8  132.68    2.74   0
 -10   0   8  285.83    3.12   0
  -9   0   8  614.12    4.06   0
  -8   0   8   72.90    2.02   0
  -7   0   8    9.93    1.64   0
  -6   0   8    6.10    1.08   0
   6   0  -8    4.47    1.01   0
  -5   0   8    4.58    1.48   0
   5   0  -8    2.82    0.94   0
   4   0  -8   31.49    1.59   0
  -4   0   8   29.71    1.69   0
   3   0  -8  162.95    2.19   0
  -3   0   8  164.76    2.25   0
   2   0  -8  337.10    3.07   0
  -2   0   8  313.14    2.93   0
  -1   0   8  888.27    4.97   0
   1   0  -8  970.14    5.09   0
   0   0   8  288.36    3.37   0
   0   0  -8  293.74    3.25   0
   1   0   8  389.49    4.16   0
  -1   0  -8  374.56    3.88   0
   2   0   8   36.51    2.19   0
  -2   0  -8   33.84    1.90   0
  -3   0  -8   87.15    2.49   0
   3   0   8   91.82    2.87   0
  -4   0  -8   26.85    2.06   0
   4   0   8   31.51    2.90   0
   5   0   8    7.57    2.53   0
  -5   0  -8    5.00    1.95   0
  -6   0  -8   14.27    2.16   0
  -7   0  -8   16.94    3.27   0
 -12  -1   8    1.68    2.24   0
 -12   1   8    1.60    2.11   0
 -11  -1   8    5.86    1.54   0
 -11   1   8    3.93    2.01   0
 -10  -1   8    3.84    1.90   0
 -10   1   8    5.12    1.79   0
  -9  -1   8   10.64    1.20   0
  -9   1   8    9.24    1.81   0
  -8  -1   8   31.39    1.88   0
  -8   1   8   26.97    1.75   0
  -7  -1   8  104.42    1.87   0
   7   1  -8  103.62    2.05   0
  -7   1   8  104.73    2.12   0
  -6  -1   8    1.50    1.55   0
   6   1  -8    1.72    1.01   0
  -6   1   8    0.54    1.04   0
  -5  -1   8  126.53    2.26   0
  -5   1   8  109.08    2.18   0
   5   1  -8  112.00    2.04   0
   4   1  -8   20.73    1.49   0
  -4   1   8   15.03    1.57   0
   4  -1  -8   14.22    1.13   0
  -4  -1   8   16.43    1.62   0
   3   1  -8   24.68    1.59   0
  -3   1   8   25.78    1.25   0
   3  -1  -8   24.30    1.23   0
  -3  -1   8   25.96    1.35   0
  -2   1   8  164.78    2.25   0
   2  -1  -8  184.50    2.50   0
  -2  -1   8  199.32    2.70   0
   2   1  -8  205.35    2.63   0
   1  -1  -8   25.30    1.26   0
  -1  -1   8   24.46    1.74   0
   1   1  -8   23.39    1.25   0
  -1   1   8   23.76    1.32   0
   0  -1   8   50.39    1.66   0
   0   1  -8   52.17    1.86   0
   0  -1  -8   55.90    1.89   0
   0   1   8   54.25    2.05   0
   1  -1   8    5.47    1.80   0
  -1  -1  -8    9.18    1.68   0
  -1   1  -8    6.59    1.57   0
   1   1   8    4.97    1.36   0
   2   1   8    1.64    1.85   0
  -2  -1  -8    0.72    1.57   0
  -2   1  -8   -0.74    1.62   0
   2  -1   8    2.68    1.84   0
  -3  -1  -8   13.75    1.84   0
  -3   1  -8   14.66    1.31   0
   3  -1   8   15.99    2.21   0
   3   1   8   15.21    2.21   0
  -4   1  -8    0.44    1.74   0
  -4  -1  -8   -0.23    1.75   0
   4  -1   8    0.37    2.17   0
   4   1   8    1.43    2.60   0
  -5   1  -8    8.21    2.04   0
  -5  -1  -8    8.75    2.31   0
   5  -1   8   10.93    2.68   0
  -6   1  -8    2.06    2.04   0
  -6  -1  -8    2.25    2.80   0
  -7   1  -8    0.75    2.78   0
 -12   2   8   30.75    2.40   0
 -12  -2   8   31.96    2.62   0
 -11  -2   8   10.24    1.61   0
 -11   2   8   11.31    2.05   0
 -10  -2   8  123.69    2.59   0
 -10   2   8  116.17    2.32   0
  -9  -2   8  296.96    3.17   0
  -9   2   8  244.31    2.55   0
  -8  -2   8   70.94    1.72   0
  -8   2   8   74.93    1.98   0
   8   2  -8   70.57    1.85   0
  -7   2   8   96.17    1.69   0
   7   2  -8   95.44    1.74   0
  -7  -2   8  106.52    2.24   0
  -6   2   8   14.89    1.53   0
   6   2  -8   15.71    1.56   0
  -6  -2   8   16.80    1.70   0
   5   2  -8  795.30    4.35   0
  -5  -2   8  871.99    4.59   0
  -5   2   8  766.12    4.35   0
  -4  -2   8  339.82    3.22   0
  -4   2   8  312.63    3.14   0
   4   2  -8  355.03    3.02   0
  -3   2   8  260.77    2.85   0
  -3  -2   8  251.21    2.67   0
   3   2  -8  277.91    2.80   0
  -2   2   8  514.01    3.73   0
   2   2  -8  526.32    3.90   0
  -2  -2   8  533.14    4.05   0
   2  -2  -8  532.33    3.72   0
  -1   2   8  270.52    3.20   0
   1   2  -8  274.25    3.07   0
  -1  -2   8  286.62    3.21   0
   1  -2  -8  271.19    3.03   0
   0   2  -8  234.78    2.67   0
   0  -2   8  239.68    3.05   0
   0   2   8  213.42    3.17   0
   0  -2  -8  218.19    3.04   0
  -1   2  -8  153.52    2.27   0
   1  -2   8  161.20    2.86   0
   1   2   8  156.87    3.01   0
  -1  -2  -8  163.62    2.84   0
   2   2   8   21.92    2.07   0
  -2  -2  -8   25.41    1.82   0
   2  -2   8   24.22    2.19   0
  -2   2  -8   25.92    1.48   0
   3  -2   8  133.31    2.73   0
   3   2   8  128.42    3.53   0
  -3   2  -8  146.24    2.78   0
  -3  -2  -8  133.02    3.06   0
   4   2   8   99.52    3.80   0
   4  -2   8  104.90    3.06   0
  -4   2  -8   90.90    2.60   0
  -4  -2  -8   89.24    3.32   0
   5  -2   8   22.70    2.08   0
  -5   2  -8   15.71    2.11   0
  -6   2  -8   10.45    2.15   0
  -7   2  -8    9.53    2.31   0
 -12  -3   8    6.52    2.35   0
 -12   3   8    4.44    2.14   0
 -11   3   8    1.33    1.94   0
 -11  -3   8    2.33    2.17   0
 -10   3   8    1.32    1.81   0
 -10  -3   8    0.38    1.37   0
  -9   3   8    3.38    1.74   0
  -9  -3   8    4.66    1.89   0
  -8   3   8    0.65    1.15   0
  -8  -3   8    0.39    1.32   0
   8   3  -8   -0.16    1.09   0
  -7   3   8   90.93    1.96   0
  -7  -3   8   99.92    2.26   0
   7   3  -8   84.57    1.66   0
   6   3  -8   36.41    1.40   0
  -6   3   8   36.98    1.64   0
  -6  -3   8   40.01    1.96   0
  -5   3   8   76.42    1.62   0
  -5  -3   8   81.20    2.15   0
   5   3  -8   78.31    1.93   0
  -4   3   8   13.45    1.54   0
  -4  -3   8   11.04    1.28   0
   4   3  -8   12.15    1.20   0
   3   3  -8    0.62    0.99   0
  -3  -3   8    0.76    1.58   0
  -3   3   8    0.57    1.42   0
   2   3  -8   19.59    1.70   0
  -2  -3   8   20.01    1.86   0
  -2   3   8   18.59    1.60   0
   1   3  -8    9.64    1.63   0
  -1  -3   8    8.53    1.81   0
  -1   3   8    6.88    1.67   0
   0  -3   8    2.50    1.30   0
   0   3   8    2.67    1.65   0
   0   3  -8    2.37    1.11   0
   1   3   8   10.77    1.78   0
  -1   3  -8    9.95    1.33   0
   1  -3   8   10.78    1.95   0
   2   3   8   12.64    2.02   0
  -2   3  -8   12.83    1.34   0
   2  -3   8   14.04    1.42   0
  -3   3  -8    2.87    1.82   0
   3  -3   8    0.72    2.16   0
   3   3   8    1.72    2.04   0
   4   3   8   16.13    3.57   0
   4  -3   8   12.98    2.41   0
  -4   3  -8   16.74    1.96   0
   5  -3   8    6.83    2.42   0
  -5   3  -8    3.38    2.04   0
  -6   3  -8    2.93    2.16   0
 -11   4   8    8.82    2.09   0
 -11  -4   8   11.50    2.42   0
 -10  -4   8    6.62    1.55   0
 -10   4   8    6.74    1.43   0
  -9  -4   8  156.79    2.56   0
   9   4  -8  143.19    2.54   0
  -9   4   8  140.83    2.05   0
   8   4  -8  117.31    2.11   0
  -8  -4   8  134.43    2.27   0
  -8   4   8  119.28    2.20   0
   7   4  -8  115.84    2.15   0
  -7  -4   8  123.90    2.40   0
  -7   4   8  117.70    2.13   0
   6   4  -8   75.61    2.03   0
  -6  -4   8   84.99    2.28   0
  -6   4   8   66.07    1.56   0
  -5  -4   8  691.82    4.56   0
   5   4  -8  645.05    4.02   0
  -5   4   8  648.77    4.09   0
  -4  -4   8  528.80    3.65   0
   4   4  -8  563.43    3.67   0
  -4   4   8  522.10    3.60   0
  -3   4   8  446.60    3.40   0
   3   4  -8  528.26    3.64   0
  -3  -4   8  493.18    3.65   0
   2   4  -8  168.12    2.27   0
  -2  -4   8  183.80    2.68   0
  -2   4   8  170.42    2.57   0
  -1  -4   8  259.01    2.89   0
  -1   4   8  238.08    3.21   0
   1   4  -8  268.43    2.68   0
   0   4   8  124.90    2.61   0
   0   4  -8  136.23    2.47   0
   0  -4   8  140.55    2.68   0
  -1   4  -8  107.40    2.02   0
   1   4   8   97.91    2.73   0
   1  -4   8  102.02    2.13   0
   2   4   8   93.39    3.19   0
  -2   4  -8   99.85    2.36   0
   2  -4   8  100.20    2.68   0
  -3   4  -8   76.02    1.99   0
   3  -4   8   89.87    2.35   0
   3   4   8   83.89    3.95   0
   4  -4   8  113.28    2.59   0
  -4   4  -8  120.23    2.70   0
   5  -4   8   14.58    2.68   0
  -5   4  -8   13.44    2.05   0
  -6   4  -8    5.95    1.73   0
 -11  -5   8    0.78    2.39   0
 -11   5   8    0.38    2.07   0
 -10   5   8   19.03    1.48   0
 -10  -5   8   25.85    2.38   0
  -9   5   8    1.76    1.74   0
  -9  -5   8    1.52    1.45   0
   9   5  -8   -0.82    1.69   0
  -8   5   8    3.65    1.13   0
  -8  -5   8    4.06    1.96   0
   8   5  -8    2.76    1.18   0
   7   5  -8   14.86    1.76   0
  -7   5   8   17.51    1.18   0
  -7  -5   8   19.02    1.98   0
  -6   5   8   60.59    1.85   0
  -6  -5   8   66.82    2.22   0
   6   5  -8   60.10    1.97   0
  -5   5   8    3.52    1.45   0
  -5  -5   8    2.87    1.29   0
   5   5  -8    4.54    1.15   0
  -4  -5   8   59.17    1.72   0
   4   5  -8   52.41    1.94   0
  -4   5   8   51.32    1.83   0
   3   5  -8   14.60    1.25   0
  -3  -5   8   16.07    1.35   0
  -3   5   8   15.10    1.55   0
  -2  -5   8   26.89    1.96   0
  -2   5   8   26.65    1.62   0
   2   5  -8   31.02    1.75   0
   1   5  -8   54.53    1.55   0
  -1   5   8   52.30    1.88   0
  -1  -5   8   53.54    1.77   0
   0   5   8   91.31    2.40   0
   0   5  -8   91.89    2.26   0
   0  -5   8   99.78    2.51   0
  -1   5  -8   24.77    1.94   0
   1  -5   8   27.40    2.16   0
   1   5   8   22.82    1.95   0
   2   5   8   10.15    2.36   0
  -2   5  -8   12.21    2.04   0
   2  -5   8    9.60    2.15   0
  -3   5  -8    1.21    1.94   0
   3  -5   8    1.09    2.22   0
   3   5   8    0.75    3.42   0
   4  -5   8   24.48    2.48   0
  -4   5  -8   21.81    2.12   0
   5  -5   8    3.74    2.54   0
  -5   5  -8    5.86    2.10   0
  -6   5  -8    4.35    2.27   0
 -10  -6   8   56.38    2.88   0
 -10   6   8   53.46    2.23   0
  10   6  -8   60.48    2.30   0
   9   6  -8  188.93    2.77   0
  -9  -6   8  185.39    2.95   0
  -9   6   8  150.92    2.61   0
  -8   6   8   30.83    1.81   0
  -8  -6   8   47.60    2.31   0
   8   6  -8   33.26    2.02   0
  -7   6   8   69.15    1.66   0
  -7  -6   8   88.38    2.04   0
   7   6  -8   85.19    2.15   0
  -6   6   8   38.34    1.76   0
  -6  -6   8   40.05    2.26   0
   6   6  -8   41.17    1.85   0
  -5  -6   8    3.34    1.98   0
   5   6  -8    1.62    1.67   0
  -5   6   8    1.28    1.51   0
  -4  -6   8   19.96    1.46   0
   4   6  -8   17.39    1.78   0
  -4   6   8   15.95    1.19   0
  -3   6   8  264.55    2.86   0
  -3  -6   8  315.04    3.20   0
   3   6  -8  273.02    2.78   0
  -2   6   8   68.22    2.03   0
   2   6  -8   74.70    1.77   0
  -2  -6   8   84.10    2.35   0
  -1   6   8  274.97    3.29   0
   1   6  -8  328.48    3.10   0
  -1  -6   8  281.12    2.90   0
   0   6   8  143.70    2.93   0
   0   6  -8  174.93    2.65   0
   0  -6   8  179.25    2.93   0
   1   6   8   82.25    2.65   0
  -1   6  -8   96.07    2.40   0
   1  -6   8  108.35    2.65   0
   2   6   8  158.35    4.22   0
  -2   6  -8  211.51    2.91   0
   2  -6   8  229.22    3.29   0
  -3   6  -8   24.90    2.11   0
   3  -6   8   23.88    1.85   0
  -4   6  -8    7.13    1.46   0
   4  -6   8   10.82    2.45   0
   5  -6   8   11.71    2.71   0
  -5   6  -8    7.00    1.64   0
 -10   7   8   33.85    2.11   0
 -10  -7   8   34.06    2.82   0
  10   7  -8   24.84    2.25   0
  -9  -7   8    7.81    2.46   0
  -9   7   8    4.68    1.32   0
   9   7  -8    5.21    1.98   0
   8   7  -8   -0.11    1.27   0
  -8  -7   8    3.47    2.06   0
  -8   7   8    0.56    1.66   0
  -7  -7   8    4.65    2.10   0
  -7   7   8    2.45    1.27   0
   7   7  -8    3.44    1.76   0
  -6  -7   8    6.47    1.49   0
   6   7  -8    8.47    1.79   0
  -6   7   8    6.20    1.20   0
  -5  -7   8   -0.70    2.13   0
   5   7  -8   -0.11    1.82   0
  -5   7   8    1.23    1.58   0
  -4  -7   8    2.72    1.49   0
   4   7  -8    2.41    1.80   0
  -4   7   8    2.22    1.47   0
  -3   7   8   24.71    1.71   0
   3   7  -8   31.12    1.49   0
  -3  -7   8   30.24    1.71   0
   2   7  -8    2.08    1.31   0
  -2   7   8    0.98    1.10   0
  -2  -7   8    2.35    2.02   0
  -1   7   8    4.79    1.55   0
   1   7  -8    3.30    1.82   0
  -1  -7   8    3.67    2.01   0
   0   7  -8    0.73    1.27   0
   0  -7   8    2.31    2.12   0
   0   7   8    1.88    1.68   0
   1   7   8    2.08    2.22   0
  -1   7  -8    4.61    1.40   0
   1  -7   8    2.33    1.52   0
  -2   7  -8   32.49    2.25   0
   2   7   8   34.03    3.34   0
   2  -7   8   33.80    2.58   0
   2   7   8   27.82    2.74   0
  -3   7  -8    3.54    1.56   0
   3  -7   8    0.12    2.36   0
  -4   7  -8    3.54    2.15   0
   4  -7   8   -0.60    1.84   0
   5  -7   8    2.99    1.94   0
  -9  -8   8   13.59    2.59   0
  -9   8   8   16.57    1.99   0
   9   8  -8   15.78    2.22   0
  -8  -8   8   34.07    2.56   0
  -8   8   8   21.78    1.92   0
   8   8  -8   20.26    2.14   0
  -7   8   8   60.91    2.12   0
  -7  -8   8   81.74    2.73   0
   7   8  -8   68.20    2.25   0
   6   8  -8    5.59    1.91   0
  -6   8   8    5.63    1.78   0
  -6  -8   8    6.15    1.57   0
  -5   8   8   39.55    1.49   0
   5   8  -8   51.70    2.06   0
  -5  -8   8   50.83    1.97   0
  -4   8   8   11.35    1.25   0
  -4  -8   8   11.32    2.21   0
   4   8  -8   12.75    1.93   0
   3   8  -8  185.14    2.69   0
  -3  -8   8  158.55    2.63   0
  -3   8   8  137.22    2.46   0
  -2   8   8   52.22    2.02   0
   2   8  -8   59.59    2.16   0
  -2  -8   8   61.22    2.02   0
   1   8  -8   74.50    2.27   0
  -1   8   8   66.02    2.23   0
  -1  -8   8   79.27    2.58   0
   0   8   8   47.54    2.33   0
   0   8   8   65.19    2.94   0
   0   8  -8   47.11    1.86   0
   0  -8   8   57.04    2.57   0
  -1   8  -8   28.86    1.77   0
   1   8   8   32.61    2.90   0
   1   8   8   29.74    2.19   0
   1  -8   8   39.41    2.54   0
  -2   8  -8   83.88    2.58   0
   2  -8   8   86.30    2.93   0
   2   8   8   80.89    4.19   0
   2   8   8   73.33    3.50   0
  -3   8  -8   18.69    2.27   0
   3  -8   8   17.36    2.63   0
  -4   8  -8    5.14    1.72   0
   4  -8   8    6.88    2.02   0
   8   9  -8    1.68    1.56   0
  -8  -9   8    1.66    2.56   0
  -8   9   8    2.80    1.94   0
   7   9  -8    3.56    1.49   0
  -7   9   8    4.11    1.34   0
  -7  -9   8    4.73    2.61   0
  -6   9   8   36.57    1.55   0
   6   9  -8   51.07    2.36   0
  -6  -9   8   54.25    2.81   0
   5   9  -8    1.11    1.47   0
  -5   9   8    0.82    1.67   0
  -5  -9   8    4.36    2.35   0
  -4   9   8   21.89    1.80   0
  -4  -9   8   23.06    2.50   0
   4   9  -8   20.53    2.19   0
  -3   9   8    1.66    1.72   0
  -3  -9   8    1.64    1.65   0
   3   9  -8    0.58    2.05   0
  -2   9   8    1.42    2.37   0
  -2   9   8   -0.00    1.67   0
   2   9  -8    1.03    1.45   0
  -2  -9   8   -0.45    2.32   0
  -1   9   8    7.47    1.80   0
  -1   9   8    6.99    2.54   0
   1   9  -8    8.86    1.48   0
  -1  -9   8    6.47    2.32   0
   0   9   8    1.67    1.82   0
   0   9   8    4.38    2.53   0
   0   9  -8    2.59    2.04   0
   0  -9   8    4.15    1.64   0
  -1   9  -8    3.16    2.17   0
   1  -9   8    2.73    1.75   0
   1   9   8    2.73    2.68   0
   1   9   8    0.96    2.08   0
   2   9   8    0.84    2.51   0
  -2   9  -8    1.65    1.64   0
   2  -9   8    4.27    2.55   0
   2   9   8    0.72    3.57   0
  -3   9  -8    1.16    2.37   0
   3  -9   8    1.35    1.82   0
   7  10  -8   22.03    2.38   0
   6  10  -8   90.49    2.75   0
  -6  10   8   80.99    2.68   0
  -6 -10   8   78.89    2.62   0
   5  10  -8  103.57    2.76   0
  -5  10   8  105.42    2.90   0
  -5 -10   8  137.53    3.19   0
  -4  10   8  111.11    2.99   0
  -4  10   8  107.72    2.44   0
  -4 -10   8  118.25    3.27   0
   4  10  -8  100.79    2.38   0
  -3  10   8   58.13    2.21   0
  -3  10   8   68.98    3.21   0
  -3 -10   8   78.05    3.02   0
   3  10  -8   52.68    2.10   0
  -2  10   8    6.87    2.66   0
  -2 -10   8    3.86    1.75   0
   2  10  -8    5.24    2.22   0
  -2  10   8    3.77    1.32   0
  -1  10   8   35.23    2.29   0
  -1  10   8   47.72    3.10   0
   1  10  -8   42.87    2.46   0
  -1 -10   8   52.14    2.78   0
   0  10   8   15.15    2.01   0
   0  10  -8   17.36    2.29   0
   0 -10   8   17.51    2.59   0
   0  10   8   14.76    2.73   0
   1  10   8   15.10    2.94   0
  -1  10  -8   14.29    2.30   0
   1 -10   8   11.53    1.96   0
   1  10   8   10.23    2.69   0
  -4  11   8    3.76    2.00   0
  -4  11   8    4.63    1.38   0
  -4 -11   8    4.34    1.92   0
   4  11  -8    3.86    2.36   0
  -3  11   8    5.79    2.87   0
  -3 -11   8    4.06    1.97   0
  -3  11   8    3.21    1.94   0
   3  11  -8    3.50    1.66   0
  -2  11   8    0.24    1.97   0
  -2  11   8    2.98    2.84   0
  -2 -11   8    0.97    1.90   0
   2  11  -8    1.76    2.32   0
  -1  11   8    5.71    1.52   0
  -1 -11   8   16.29    2.83   0
  -1  11   8    4.81    2.81   0
 -12  -1   9   61.73    2.18   0
 -12   1   9   58.13    2.15   0
 -11  -1   9   30.22    1.78   0
 -11   1   9   36.64    1.81   0
 -10  -1   9   97.08    2.41   0
 -10   1   9   78.64    1.89   0
  -9  -1   9   36.34    2.00   0
  -9   1   9   36.18    1.51   0
  -8  -1   9  175.26    2.68   0
  -8   1   9  168.58    2.50   0
  -7  -1   9  134.63    2.28   0
  -7   1   9  124.38    2.21   0
   7   1  -9  121.23    1.82   0
  -6  -1   9  310.83    2.70   0
   6   1  -9  320.02    2.69   0
  -6   1   9  313.81    2.81   0
  -5   1   9   46.35    1.76   0
   5   1  -9   48.63    1.69   0
  -5  -1   9   49.80    1.82   0
  -4   1   9  469.98    3.38   0
   4   1  -9  463.74    3.26   0
  -4  -1   9  463.65    3.64   0
   4  -1  -9  484.15    3.45   0
   3   1  -9  296.54    2.72   0
  -3   1   9  301.43    3.06   0
   3  -1  -9  286.97    2.95   0
  -3  -1   9  280.00    2.79   0
   2  -1  -9  609.89    4.11   0
  -2  -1   9  603.80    4.40   0
   2   1  -9  616.57    3.87   0
  -2   1   9  598.53    4.27   0
  -1  -1   9  185.42    2.78   0
   1   1  -9  176.70    2.65   0
  -1   1   9  172.80    2.69   0
   1  -1  -9  178.13    2.38   0
   0  -1   9    3.39    1.22   0
   0   1   9    3.33    1.70   0
   0   1  -9    3.55    1.11   0
   0  -1  -9    4.66    1.52   0
   1  -1   9   73.33    2.03   0
   1   1   9   82.37    2.42   0
  -1   1  -9   77.29    2.20   0
  -1  -1  -9   82.25    2.21   0
   2   1   9   83.30    2.75   0
  -2   1  -9   80.62    2.05   0
  -2  -1  -9   80.48    2.35   0
   2  -1   9   80.82    2.54   0
  -3   1  -9   77.47    2.45   0
  -3  -1  -9   73.56    2.52   0
   3  -1   9   84.85    2.87   0
   3   1   9   80.31    2.98   0
   4  -1   9   62.54    2.74   0
  -4   1  -9   50.21    2.40   0
  -4  -1  -9   52.86    2.82   0
   4   1   9   53.55    3.49   0
  -5  -1  -9    9.48    2.49   0
  -5   1  -9    7.54    2.57   0
   5   1   9   12.55    3.36   0
   5  -1   9   12.17    2.65   0
  -6  -1  -9   22.51    3.40   0
  -6   1  -9   15.06    2.87   0
 -12   2   9   14.86    2.17   0
 -12  -2   9   22.82    2.49   0
 -11   2   9    9.30    2.01   0
 -11  -2   9   13.86    2.20   0
 -10   2   9   -0.07    1.98   0
 -10  -2   9    2.51    1.99   0
  -9   2   9    4.85    1.79   0
  -9  -2   9    4.84    1.88   0
   8   2  -9    0.91    1.57   0
  -8   2   9    2.80    1.68   0
  -8  -2   9    4.08    1.83   0
   7   2  -9   29.00    1.29   0
  -7   2   9   23.77    1.70   0
  -7  -2   9   24.21    1.40   0
  -6   2   9   18.51    1.19   0
   6   2  -9   21.13    1.23   0
  -6  -2   9   19.18    1.32   0
   5   2  -9  107.76    1.81   0
  -5   2   9  106.06    1.89   0
  -5  -2   9  107.77    1.93   0
   4   2  -9   11.96    1.55   0
  -4   2   9   10.11    1.69   0
  -4  -2   9   15.08    1.64   0
  -3   2   9    2.20    1.60   0
  -3  -2   9    2.20    1.19   0
   3   2  -9    2.26    1.09   0
  -2   2   9  141.07    2.42   0
  -2  -2   9  143.91    2.62   0
   2   2  -9  142.81    2.11   0
   2  -2  -9  144.48    2.09   0
  -1  -2   9   63.79    2.27   0
   1   2  -9   60.78    2.10   0
   1  -2  -9   57.18    1.57   0
  -1   2   9   53.71    2.01   0
   0  -2   9   24.70    1.52   0
   0  -2  -9   29.29    1.69   0
   0   2  -9   28.12    1.72   0
   0   2   9   30.27    1.88   0
  -1   2  -9   25.02    1.82   0
   1   2   9   26.03    2.02   0
  -1  -2  -9   24.68    1.81   0
   1  -2   9   24.42    1.59   0
  -2   2  -9   11.41    1.94   0
   2   2   9   11.07    2.17   0
  -2  -2  -9   12.54    2.17   0
   2  -2   9   10.40    1.64   0
  -3   2  -9    5.42    1.89   0
  -3  -2  -9    4.42    1.79   0
   3  -2   9    5.26    2.18   0
   3   2   9    6.47    2.13   0
  -4   2  -9    0.33    1.94   0
   4  -2   9    1.11    2.33   0
   4   2   9    0.08    2.79   0
  -5   2  -9   19.44    2.28   0
   5  -2   9   22.65    2.72   0
  -6   2  -9    2.33    2.16   0
 -11   3   9    6.49    2.04   0
 -11  -3   9    6.89    2.28   0
 -10   3   9  116.27    2.53   0
 -10  -3   9  117.09    2.70   0
  -9   3   9   37.64    1.90   0
   9   3  -9   47.92    1.83   0
  -9  -3   9   51.34    2.17   0
  -8   3   9  497.87    3.67   0
   8   3  -9  514.40    3.54   0
  -8  -3   9  627.12    4.08   0
  -7   3   9  576.47    3.54   0
  -7  -3   9  612.01    3.98   0
   7   3  -9  650.17    3.78   0
  -6   3   9  250.42    2.50   0
   6   3  -9  267.03    2.52   0
  -6  -3   9  283.10    3.07   0
  -5  -3   9  361.26    3.25   0
  -5   3   9  341.15    3.10   0
   5   3  -9  346.55    2.85   0
  -4  -3   9  159.76    2.13   0
   4   3  -9  188.72    2.43   0
  -4   3   9  160.50    2.49   0
  -3  -3   9   88.27    1.81   0
   3   3  -9   84.16    1.74   0
  -3   3   9   83.98    2.11   0
  -2  -3   9   14.30    1.41   0
   2   3  -9   11.73    1.20   0
  -2   3   9   10.36    1.54   0
  -1   3   9    2.58    1.51   0
  -1  -3   9    4.59    1.90   0
   1   3  -9    1.83    1.64   0
   0  -3   9   28.38    2.10   0
   0   3  -9   30.30    1.37   0
   0   3   9   23.78    1.45   0
   1   3   9   44.17    2.29   0
   1  -3   9   45.72    1.70   0
  -1   3  -9   50.55    1.99   0
   2   3   9   92.19    2.82   0
   2  -3   9   86.79    2.31   0
  -2   3  -9   88.86    1.93   0
   3  -3   9  122.26    3.12   0
  -3   3  -9  107.05    2.73   0
   3   3   9  100.37    4.01   0
   4   3   9   88.97    5.18   0
   4  -3   9   78.03    3.11   0
  -4   3  -9   86.29    2.62   0
   5  -3   9   19.00    2.76   0
  -5   3  -9   16.44    2.27   0
 -11   4   9    5.06    2.05   0
 -11  -4   9    3.82    2.35   0
 -10   4   9   13.76    1.92   0
 -10  -4   9   18.68    2.31   0
   9   4  -9    1.25    1.65   0
  -9   4   9    1.10    1.78   0
  -9  -4   9   -0.86    1.40   0
  -8   4   9    5.89    1.62   0
  -8  -4   9    8.18    1.42   0
   8   4  -9    5.82    1.13   0
  -7   4   9    3.85    1.14   0
   7   4  -9    0.77    1.66   0
  -7  -4   9    5.17    1.86   0
   6   4  -9  146.38    2.15   0
  -6   4   9  138.42    2.00   0
  -6  -4   9  168.67    2.60   0
  -5   4   9    0.87    1.03   0
  -5  -4   9    2.70    1.71   0
   5   4  -9    1.79    1.13   0
  -4   4   9   55.63    1.88   0
  -4  -4   9   61.93    1.65   0
   4   4  -9   53.52    1.50   0
  -3  -4   9   30.02    1.48   0
   3   4  -9   32.63    1.34   0
  -3   4   9   30.27    1.70   0
   2   4  -9   50.26    1.54   0
  -2  -4   9   49.42    2.02   0
  -2   4   9   44.07    1.89   0
   1   4  -9   24.92    1.80   0
  -1  -4   9   22.78    1.96   0
  -1   4   9   19.35    1.34   0
   0   4   9    1.41    1.62   0
   0   4  -9    2.17    1.19   0
   0  -4   9    0.52    1.35   0
   1   4   9    1.27    1.81   0
  -1   4  -9   -0.92    1.77   0
   1  -4   9   -0.30    1.42   0
   2   4   9   12.53    2.55   0
   2  -4   9   14.07    2.19   0
  -2   4  -9    9.53    1.38   0
   3  -4   9    2.65    1.51   0
  -3   4  -9   -0.04    1.36   0
   3   4   9   -0.45    2.72   0
   4  -4   9   20.54    2.69   0
  -4   4  -9   12.18    2.23   0
   5  -4   9    3.85    2.54   0
  -5   4  -9    2.14    1.52   0
 -11  -5   9   64.38    3.00   0
 -11   5   9   83.26    2.46   0
  10   5  -9   49.18    2.07   0
 -10  -5   9   42.22    2.03   0
 -10   5   9   40.80    2.21   0
   9   5  -9  147.52    2.45   0
  -9  -5   9  144.46    3.00   0
  -9   5   9  140.58    2.40   0
  -8  -5   9  128.54    2.80   0
   8   5  -9  135.30    2.33   0
  -8   5   9  115.90    2.30   0
   7   5  -9  263.89    2.98   0
  -7  -5   9  320.47    3.30   0
  -7   5   9  297.92    2.84   0
  -6  -5   9  239.64    2.70   0
  -6   5   9  228.06    2.63   0
   6   5  -9  245.86    2.77   0
  -5  -5   9   68.41    2.26   0
  -5   5   9   57.47    1.56   0
   5   5  -9   68.94    2.02   0
  -4  -5   9   50.71    2.11   0
  -4   5   9   40.91    1.81   0
   4   5  -9   48.27    1.92   0
  -3   5   9  197.05    2.39   0
  -3  -5   9  232.20    3.02   0
   3   5  -9  262.64    2.77   0
   2   5  -9   82.24    2.17   0
  -2  -5   9   86.38    2.34   0
  -2   5   9   80.51    2.12   0
  -1   5   9   56.90    2.08   0
   1   5  -9   62.12    2.08   0
  -1  -5   9   60.94    1.87   0
   0   5   9    3.14    1.77   0
   0   5  -9    3.61    1.30   0
   0  -5   9    3.59    2.09   0
   1   5   9   41.69    2.33   0
  -1   5  -9   41.72    2.07   0
   1  -5   9   46.89    2.34   0
   2   5   9   38.15    2.55   0
   2  -5   9   46.65    2.45   0
  -2   5  -9   47.18    2.14   0
   3  -5   9   92.34    2.94   0
  -3   5  -9   92.74    2.57   0
   3   5   9   87.03    5.28   0
   4  -5   9    2.47    2.48   0
  -4   5  -9    2.48    1.55   0
   5  -5   9   10.75    2.14   0
  -5   5  -9    8.84    2.38   0
  10   6  -9   18.08    1.99   0
 -10  -6   9   29.40    2.63   0
 -10   6   9   15.29    1.51   0
  -9   6   9    9.18    1.35   0
  -9  -6   9   15.62    2.43   0
   9   6  -9   10.18    1.90   0
  -8   6   9    1.27    1.73   0
  -8  -6   9    0.44    2.04   0
   8   6  -9    1.29    1.78   0
  -7   6   9    7.77    1.25   0
  -7  -6   9   10.98    1.52   0
   7   6  -9    9.71    1.82   0
  -6   6   9   11.17    1.69   0
  -6  -6   9   12.19    1.52   0
   6   6  -9   13.27    1.80   0
  -5  -6   9    4.47    2.07   0
   5   6  -9    2.98    1.77   0
  -5   6   9    4.97    1.18   0
  -4  -6   9   61.27    1.87   0
   4   6  -9   65.84    1.73   0
  -4   6   9   56.00    1.65   0
  -3  -6   9   34.83    2.13   0
   3   6  -9   29.17    1.91   0
  -3   6   9   29.71    1.46   0
  -2   6   9    3.32    1.62   0
   2   6  -9    4.95    1.27   0
  -2  -6   9    3.86    2.01   0
  -1   6   9    4.98    1.69   0
   1   6  -9    3.84    1.31   0
  -1  -6   9    5.82    2.03   0
   0   6   9    3.23    1.70   0
   0   6  -9    0.57    1.87   0
   0  -6   9    3.31    2.03   0
  -1   6  -9    0.02    1.82   0
   1  -6   9    0.17    1.52   0
   1   6   9    0.58    1.91   0
   2   6   9    0.07    1.99   0
  -2   6  -9   -0.34    1.36   0
   2  -6   9   -1.79    2.22   0
   3  -6   9    5.03    2.28   0
  -3   6  -9    5.44    2.12   0
   4  -6   9    8.75    2.65   0
  -4   6  -9    4.69    1.61   0
  -9  -7   9    5.62    1.83   0
  -9   7   9    5.64    1.41   0
   9   7  -9    4.29    1.41   0
   8   7  -9   22.28    1.56   0
  -8  -7   9   31.58    2.38   0
  -8   7   9   24.25    1.88   0
  -7  -7   9   51.83    1.99   0
  -7   7   9   65.70    2.13   0
   7   7  -9   49.79    2.17   0
  -6  -7   9   97.85    2.52   0
  -6   7   9   68.59    1.81   0
   6   7  -9   72.67    1.87   0
  -5  -7   9   44.81    1.84   0
  -5   7   9   43.28    1.89   0
   5   7  -9   48.20    1.72   0
  -4  -7   9    6.16    2.08   0
   4   7  -9    3.60    1.89   0
  -4   7   9    3.54    1.63   0
  -3   7   9  372.74    3.34   0
  -3  -7   9  487.33    3.94   0
   3   7  -9  438.80    3.65   0
  -2   7   9  185.21    2.62   0
   2   7  -9  214.49    2.48   0
  -2  -7   9  207.23    2.71   0
   1   7  -9  126.77    2.54   0
  -1  -7   9  114.64    2.29   0
  -1   7   9  112.13    2.52   0
   0   7   9   39.29    2.27   0
   0   7  -9   44.72    1.78   0
   0  -7   9   44.68    2.02   0
   1   7   9   13.33    2.54   0
  -1   7  -9   14.40    1.62   0
   1  -7   9   15.75    2.48   0
   2   7   9   49.55    3.97   0
   2   7   9   38.64    3.26   0
  -2   7  -9   47.93    2.30   0
   2  -7   9   42.85    2.78   0
   3  -7   9   24.45    2.79   0
  -3   7  -9   18.37    2.32   0
   4  -7   9    2.42    2.73   0
  -9  -8   9    3.76    2.02   0
   9   8  -9    4.94    1.54   0
  -9   8   9    6.32    1.97   0
  -8  -8   9    3.02    2.48   0
  -8   8   9    2.07    1.34   0
   8   8  -9    4.19    1.95   0
  -7  -8   9    1.34    2.33   0
   7   8  -9    2.54    1.44   0
  -7   8   9    0.49    1.27   0
  -6  -8   9    5.82    2.27   0
   6   8  -9    5.42    1.49   0
  -6   8   9    6.36    1.73   0
   5   8  -9   11.36    2.04   0
  -5   8   9   11.99    1.75   0
  -5  -8   9   13.48    2.30   0
   4   8  -9    3.48    1.44   0
  -4   8   9    3.23    1.23   0
  -4  -8   9    5.25    2.16   0
  -3  -8   9    1.76    2.13   0
  -3   8   9    0.63    1.67   0
   3   8  -9   -0.59    1.38   0
  -2   8   9   12.68    1.85   0
   2   8  -9   17.71    1.52   0
  -2  -8   9   19.61    2.27   0
  -1   8   9   24.97    1.94   0
   1   8  -9   22.46    1.56   0
  -1  -8   9   25.45    1.77   0
   0   8   9    4.17    1.87   0
   0   8  -9    1.34    2.00   0
   0  -8   9    2.97    1.68   0
   1   8   9    2.01    2.05   0
   1   8   9    3.29    2.67   0
  -1   8  -9    1.90    1.52   0
   1  -8   9    3.45    1.77   0
   2  -8   9   11.84    2.66   0
  -2   8  -9   11.49    2.30   0
   2   8   9   12.88    2.93   0
   2   8   9   15.68    3.44   0
   3  -8   9    1.44    1.83   0
  -3   8  -9    1.40    1.65   0
  -7   9   9   61.01    2.25   0
   7   9  -9   53.20    2.47   0
  -7  -9   9   53.98    2.98   0
  -6   9   9   66.18    1.93   0
   6   9  -9   98.86    2.73   0
  -6  -9   9  108.66    3.08   0
  -5   9   9   36.86    2.09   0
   5   9  -9   45.20    1.87   0
  -5  -9   9   50.19    2.77   0
   4   9  -9   38.50    2.36   0
  -4   9   9   41.72    2.13   0
  -4  -9   9   61.59    2.69   0
  -3   9   9   36.48    2.05   0
  -3  -9   9   35.67    2.05   0
   3   9  -9   36.76    1.78   0
  -2   9   9   24.19    2.13   0
  -2  -9   9   33.23    1.96   0
   2   9  -9   29.08    1.77   0
  -1   9   9    9.38    2.02   0
  -1   9   9   16.01    2.76   0
  -1  -9   9   10.66    1.80   0
   1   9  -9   12.78    2.14   0
   0   9   9   15.46    2.84   0
   0   9  -9   12.76    1.67   0
   0  -9   9   19.61    2.59   0
   0   9   9   11.99    2.12   0
   1   9   9    6.46    2.76   0
   1  -9   9   12.96    2.70   0
   1   9   9   13.32    3.50   0
  -1   9  -9   12.89    2.37   0
  -6  10   9    1.99    1.40   0
   5  10  -9    0.78    1.56   0
  -5  10   9    1.30    1.97   0
  -5 -10   9    3.24    2.69   0
  -5  10   9   -1.40    2.78   0
  -4  10   9    1.68    1.99   0
  -4  10   9    2.79    1.87   0
  -4 -10   9    4.02    2.62   0
   4  10  -9    1.50    1.60   0
  -3  10   9    4.87    1.94   0
  -3  10   9    1.28    2.83   0
  -3 -10   9    5.96    2.66   0
   3  10  -9    7.05    2.25   0
  -2  10   9    6.64    2.76   0
  -2 -10   9    4.61    1.85   0
   2  10  -9    4.01    2.22   0
  -2  10   9    3.48    2.00   0
  -1  10   9   13.55    2.18   0
  -1  10   9    9.45    2.95   0
  -1 -10   9   13.28    1.86   0
   1  10  -9    8.12    1.67   0
   0  10   9   -0.48    3.02   0
   0 -10   9    2.41    1.96   0
   0  10   9    1.49    2.14   0
 -12   0  10   34.62    1.99   0
 -11   0  10   46.00    1.97   0
 -10   0  10   11.09    2.05   0
  -9   0  10  196.67    2.49   0
  -8   0  10  203.96    2.38   0
  -7   0  10   77.24    2.15   0
  -6   0  10   87.20    2.14   0
   6   0 -10   91.20    1.98   0
  -5   0  10   30.25    1.34   0
   5   0 -10   34.40    1.64   0
   4   0 -10  589.28    3.85   0
  -4   0  10  564.52    3.64   0
   3   0 -10  362.15    3.12   0
  -3   0  10  331.51    3.29   0
   2   0 -10  444.99    3.55   0
  -2   0  10  446.01    3.71   0
   1   0 -10  120.79    1.97   0
  -1   0  10  116.14    2.17   0
   0   0 -10  141.44    2.33   0
   0   0  10  136.82    2.84   0
  -1   0 -10   25.72    1.89   0
   1   0  10   25.35    2.03   0
   2   0  10   38.47    2.44   0
  -2   0 -10   34.75    2.12   0
   3   0  10    2.81    2.22   0
  -3   0 -10    2.04    1.74   0
  -4   0 -10   12.78    2.16   0
   4   0  10   16.46    2.60   0
  -5   0 -10    5.73    2.69   0
   5   0  10    6.72    2.83   0
 -11  -1  10    3.60    1.56   0
 -11   1  10    1.86    2.06   0
 -10  -1  10    9.67    1.52   0
 -10   1  10    9.57    1.41   0
  -9  -1  10    5.85    1.38   0
  -9   1  10    7.86    1.82   0
  -8  -1  10   -0.10    1.27   0
  -8   1  10    2.07    1.23   0
  -7  -1  10   15.12    1.79   0
  -7   1  10   13.46    1.29   0
   7   1 -10   14.62    1.64   0
  -6   1  10   59.73    1.56   0
   6   1 -10   57.99    1.49   0
  -6  -1  10   59.58    1.61   0
  -5   1  10   78.22    1.66   0
  -5  -1  10   92.32    2.04   0
   5   1 -10   83.36    1.61   0
  -4   1  10   21.97    1.81   0
   4  -1 -10   22.16    1.26   0
   4   1 -10   20.53    1.24   0
  -4  -1  10   21.59    1.80   0
   3   1 -10    3.03    1.58   0
  -3  -1  10    4.21    1.20   0
   3  -1 -10    3.10    1.12   0
  -3   1  10    3.03    1.22   0
   2  -1 -10    3.39    1.53   0
  -2  -1  10    2.54    1.24   0
  -2   1  10    4.30    1.63   0
   2   1 -10    4.74    1.17   0
   1  -1 -10    1.62    1.56   0
  -1  -1  10    0.73    1.27   0
  -1   1  10    1.32    1.22   0
   1   1 -10   -0.44    1.59   0
   0  -1  10    7.21    1.40   0
   0   1  10    5.11    1.95   0
   0   1 -10    6.92    1.73   0
   0  -1 -10    5.89    1.71   0
   1  -1  10   25.57    2.21   0
   1   1  10   24.63    2.12   0
  -1   1 -10   31.94    1.93   0
  -1  -1 -10   24.84    1.83   0
   2   1  10   17.91    2.21   0
  -2   1 -10   19.52    1.94   0
  -2  -1 -10   19.53    1.94   0
   2  -1  10   19.01    2.30   0
  -3   1 -10    0.81    1.31   0
  -3  -1 -10    1.48    1.89   0
   3  -1  10    3.54    2.26   0
   3   1  10    0.78    2.20   0
  -4  -1 -10    0.14    2.05   0
  -4   1 -10    1.10    1.96   0
   4  -1  10    0.71    2.42   0
   4   1  10    0.75    2.48   0
  -5  -1 -10    0.37    2.53   0
   5   1  10    1.06    3.30   0
   5  -1  10    1.35    2.73   0
  -5   1 -10    1.56    2.28   0
 -11   2  10    8.13    2.18   0
 -11  -2  10   12.77    2.18   0
 -10   2  10   23.26    1.56   0
 -10  -2  10   19.96    1.57   0
  -9   2  10  106.78    2.02   0
  -9  -2  10  124.12    2.56   0
  -8   2  10  387.08    3.28   0
   8   2 -10  421.64    3.23   0
  -8  -2  10  469.77    3.57   0
   7   2 -10   89.93    2.06   0
  -7   2  10   92.36    2.11   0
  -7  -2  10   82.67    2.21   0
  -6   2  10   44.75    1.87   0
   6   2 -10   37.87    1.42   0
  -6  -2  10   45.06    1.99   0
   5   2 -10    3.60    1.55   0
  -5   2  10    1.00    1.12   0
  -5  -2  10    1.86    1.65   0
   4   2 -10  281.99    2.92   0
  -4   2  10  285.10    3.02   0
  -4  -2  10  286.95    2.80   0
  -3   2  10  115.20    2.31   0
  -3  -2  10  105.78    2.35   0
   3   2 -10  109.95    1.95   0
  -2  -2  10   70.79    2.18   0
   2   2 -10   68.21    2.05   0
  -2   2  10   65.51    1.79   0
   2  -2 -10   78.66    2.05   0
   1  -2 -10  185.56    2.72   0
  -1  -2  10  186.15    2.52   0
   1   2 -10  186.72    2.67   0
  -1   2  10  185.62    2.87   0
   0  -2  10  141.55    2.84   0
   0   2 -10  160.96    2.63   0
   0  -2 -10  154.18    2.74   0
   0   2  10  153.21    2.80   0
   1   2  10  133.67    3.09   0
  -1   2 -10  140.35    2.64   0
  -1  -2 -10  149.93    2.73   0
   1  -2  10  132.15    2.96   0
   2   2  10  126.52    3.30   0
  -2  -2 -10  125.53    2.97   0
  -2   2 -10  138.78    2.56   0
   2  -2  10  141.45    2.95   0
  -3   2 -10   11.08    2.05   0
  -3  -2 -10   14.14    1.99   0
   3  -2  10   16.51    2.47   0
   3   2  10   12.95    2.51   0
  -4   2 -10   34.29    1.92   0
   4  -2  10   40.73    2.90   0
   4   2  10   42.33    3.78   0
  -5   2 -10    7.96    2.27   0
   5  -2  10    6.99    3.02   0
 -11  -3  10   45.23    2.64   0
 -11   3  10   38.90    1.70   0
 -10  -3  10    1.95    2.03   0
 -10   3  10   -0.92    1.37   0
   9   3 -10    1.40    1.69   0
  -9  -3  10    3.38    1.98   0
  -9   3  10    3.53    1.23   0
   8   3 -10    1.40    1.65   0
  -8  -3  10    1.75    1.91   0
  -8   3  10    1.09    1.63   0
  -7  -3  10   17.62    1.46   0
  -7   3  10   12.16    1.72   0
   7   3 -10   14.69    1.72   0
   6   3 -10   19.11    1.77   0
  -6  -3  10   22.39    1.94   0
  -6   3  10   20.76    1.30   0
   5   3 -10    6.56    1.15   0
  -5  -3  10    7.30    1.26   0
  -5   3  10    7.03    1.16   0
  -4  -3  10   41.70    2.01   0
  -4   3  10   37.68    1.78   0
   4   3 -10   40.47    1.45   0
  -3   3  10   -0.14    1.56   0
  -3  -3  10    0.64    1.77   0
   3   3 -10    0.92    1.65   0
  -2   3  10    1.01    1.10   0
  -2  -3  10    1.68    1.81   0
   2   3 -10    0.37    1.15   0
  -1  -3  10   25.86    2.02   0
   1   3 -10   23.19    1.44   0
  -1   3  10   20.96    1.97   0
   0  -3  10    7.80    1.96   0
   0   3 -10    9.29    1.70   0
   0   3  10    5.46    1.87   0
  -1   3 -10    8.22    1.78   0
   1   3  10    7.77    1.98   0
   1  -3  10    9.97    1.51   0
  -2   3 -10   11.89    1.88   0
   2   3  10    8.57    2.36   0
   2  -3  10   12.90    2.29   0
  -3   3 -10    1.31    1.34   0
   3  -3  10   -0.67    2.41   0
   3   3  10    1.18    2.27   0
  -4   3 -10   -0.36    1.53   0
   4   3  10    0.53    3.14   0
   4  -3  10    0.11    2.52   0
   5  -3  10    2.79    2.65   0
 -11   4  10    2.35    2.09   0
 -11  -4  10    6.71    2.37   0
 -10   4  10   17.21    1.56   0
 -10  -4  10   21.40    2.22   0
  -9   4  10  104.57    2.25   0
  -9  -4  10   94.95    2.20   0
   9   4 -10   86.09    1.94   0
  -8   4  10  205.27    2.60   0
  -8  -4  10  197.09    2.63   0
   8   4 -10  203.17    2.70   0
  -7   4  10  100.87    2.20   0
   7   4 -10  101.41    2.16   0
  -7  -4  10  109.22    2.47   0
   6   4 -10    5.54    1.68   0
  -6  -4  10    4.65    1.33   0
  -6   4  10    3.64    1.17   0
  -5  -4  10    2.49    1.84   0
   5   4 -10    1.39    1.59   0
  -5   4  10    0.86    1.14   0
  -4  -4  10   77.07    1.83   0
   4   4 -10   76.48    1.73   0
  -4   4  10   73.73    1.65   0
  -3  -4  10   32.61    1.55   0
   3   4 -10   35.43    1.87   0
  -3   4  10   29.96    1.48   0
  -2  -4  10   74.48    2.33   0
   2   4 -10   72.01    1.77   0
  -2   4  10   65.35    2.17   0
  -1  -4  10  102.50    2.63   0
   1   4 -10  101.31    2.02   0
  -1   4  10   87.80    2.11   0
   0   4 -10  174.71    2.45   0
   0   4  10  169.42    3.20   0
   0  -4  10  206.57    3.07   0
   1   4  10  169.79    3.56   0
   1  -4  10  187.19    3.27   0
  -1   4 -10  168.77    2.56   0
   2   4  10   76.29    3.24   0
   2  -4  10  101.30    2.87   0
  -2   4 -10   88.82    2.56   0
   3  -4  10   51.05    2.23   0
   3   4  10   59.13    3.87   0
  -3   4 -10   53.66    1.94   0
   4  -4  10   15.70    2.18   0
  -4   4 -10   15.34    1.81   0
 -10   5  10    1.16    1.35   0
 -10  -5  10    0.61    2.36   0
  10   5 -10    1.90    1.86   0
   9   5 -10    6.19    1.88   0
  -9   5  10    4.91    1.80   0
  -9  -5  10    6.64    1.63   0
  -8  -5  10   10.25    1.56   0
  -8   5  10    8.00    1.80   0
   8   5 -10   11.37    1.98   0
   7   5 -10   14.11    1.31   0
  -7   5  10   13.08    1.75   0
  -7  -5  10   17.60    2.09   0
  -6   5  10    3.50    1.67   0
  -6  -5  10    0.84    2.05   0
   6   5 -10   -0.13    1.78   0
  -5   5  10    7.07    1.63   0
  -5  -5  10    9.36    1.95   0
   5   5 -10    7.73    1.25   0
  -4  -5  10   38.44    2.10   0
   4   5 -10   38.91    1.91   0
  -4   5  10   33.28    1.91   0
  -3  -5  10    1.69    1.33   0
   3   5 -10    2.63    1.26   0
  -3   5  10    2.50    1.23   0
  -2  -5  10    4.00    1.44   0
   2   5 -10    1.93    1.32   0
  -2   5  10    1.57    1.15   0
   1   5 -10    7.83    1.29   0
  -1   5  10    6.27    1.83   0
  -1  -5  10    9.76    2.02   0
   0   5  10    5.93    1.93   0
   0  -5  10    6.58    2.24   0
   0   5 -10    6.53    1.84   0
   1   5  10    4.03    2.13   0
   1  -5  10    1.80    1.57   0
  -1   5 -10    2.96    1.37   0
   2   5  10    3.42    2.24   0
   2  -5  10    3.14    2.25   0
  -2   5 -10    7.20    2.06   0
   3  -5  10   -1.05    2.46   0
  -3   5 -10   -0.16    1.41   0
   3   5  10    0.62    3.46   0
   4  -5  10   -0.01    2.67   0
  -4   5 -10    0.46    1.54   0
 -10  -6  10   42.09    2.74   0
 -10   6  10   43.64    2.20   0
  10   6 -10   34.97    2.25   0
  -9  -6  10   31.94    1.89   0
  -9   6  10   28.25    1.57   0
   9   6 -10   28.54    1.56   0
  -8  -6  10   37.78    2.51   0
   8   6 -10   43.72    2.09   0
  -8   6  10   31.50    1.55   0
  -7  -6  10   20.12    2.33   0
  -7   6  10   21.56    1.92   0
   7   6 -10   23.38    1.91   0
  -6  -6  10   75.25    2.56   0
  -6   6  10   74.60    2.08   0
   6   6 -10   74.96    2.20   0
  -5  -6  10   86.72    2.47   0
  -5   6  10   67.32    2.13   0
   5   6 -10   75.43    1.79   0
  -4   6  10   47.94    1.57   0
  -4  -6  10   59.05    2.21   0
   4   6 -10   49.94    1.60   0
  -3  -6  10  189.33    2.56   0
   3   6 -10  231.81    2.71   0
  -3   6  10  181.19    2.79   0
   2   6 -10  296.33    3.01   0
  -2   6  10  229.12    3.36   0
  -2  -6  10  298.16    3.40   0
  -1   6  10   38.20    2.23   0
  -1  -6  10   44.89    1.91   0
   1   6 -10   45.06    2.14   0
   0   6  10   69.39    2.36   0
   0  -6  10   76.61    2.72   0
   0   6 -10   80.30    2.37   0
   1   6  10   12.24    2.13   0
   1  -6  10   14.01    2.39   0
  -1   6 -10   11.74    2.10   0
   2   6  10    8.61    2.86   0
   2  -6  10    9.12    2.48   0
  -2   6 -10    6.72    2.10   0
   3  -6  10   30.04    2.10   0
  -3   6 -10   29.53    1.93   0
  -9  -7  10   54.28    2.82   0
   9   7 -10   41.87    2.30   0
  -9   7  10   35.92    1.67   0
   8   7 -10    8.49    1.52   0
  -8  -7  10   14.95    2.36   0
  -8   7  10   11.28    1.44   0
  -7  -7  10    1.09    1.65   0
  -7   7  10    2.36    1.82   0
   7   7 -10    0.64    1.39   0
  -6  -7  10    1.31    2.26   0
   6   7 -10    2.73    1.93   0
  -6   7  10    4.99    1.35   0
  -5  -7  10    1.22    1.61   0
   5   7 -10    1.53    1.47   0
  -5   7  10   -0.67    1.70   0
  -4  -7  10    6.56    2.17   0
   4   7 -10    4.77    1.31   0
  -4   7  10    5.33    1.24   0
  -3   7  10    1.45    1.74   0
   3   7 -10   -0.25    1.87   0
  -3  -7  10    3.51    2.14   0
  -2   7  10   15.47    1.44   0
  -2  -7  10   22.47    1.67   0
   2   7 -10   24.77    2.03   0
  -1   7  10   -0.41    1.29   0
  -1  -7  10    0.54    1.53   0
   1   7 -10    0.96    2.07   0
   0   7  10    0.96    1.97   0
   0  -7  10    0.36    1.64   0
   0   7 -10   -1.10    2.12   0
   1  -7  10    1.01    2.43   0
   1   7  10    2.23    2.18   0
  -1   7 -10    0.64    1.56   0
   2   7  10    1.25    3.27   0
   2   7  10    1.81    3.36   0
   2  -7  10    1.09    2.54   0
  -2   7 -10   -1.15    1.63   0
  -8  -8  10   28.35    2.16   0
  -8   8  10   23.28    1.63   0
   8   8 -10   24.70    1.75   0
  -7  -8  10   36.33    2.80   0
  -7   8  10   34.23    2.15   0
   7   8 -10   30.34    1.74   0
  -6  -8  10   95.22    2.48   0
   6   8 -10  121.32    2.54   0
  -6   8  10   77.29    2.41   0
   5   8 -10   72.39    1.99   0
  -5   8  10   82.08    2.36   0
  -5  -8  10   82.93    2.27   0
   4   8 -10   86.19    2.45   0
  -4   8  10   62.96    1.94   0
  -4  -8  10   92.80    2.80   0
   3   8 -10   63.51    1.90   0
  -3   8  10   62.94    1.98   0
  -3  -8  10   66.31    2.70   0
  -2  -8  10  116.82    2.86   0
   2   8 -10   91.54    2.16   0
  -2   8  10   88.07    2.67   0
  -1   8  10   13.38    2.06   0
  -1  -8  10   14.21    1.78   0
   1   8 -10   21.74    2.15   0
   0   8  10   13.12    2.68   0
   0  -8  10   18.63    2.59   0
   0   8 -10   20.31    2.20   0
   1   8  10    6.50    3.51   0
   1  -8  10    5.01    1.82   0
  -1   8 -10    4.87    1.68   0
   1   8  10    5.47    2.71   0
  -6   9  10   -0.19    1.41   0
   6   9 -10    1.39    1.49   0
  -6  -9  10   -0.02    1.75   0
   5   9 -10   33.19    1.86   0
  -5  -9  10   39.37    2.13   0
  -5   9  10   26.12    1.64   0
   4   9 -10    2.54    1.54   0
  -4   9  10    2.30    1.86   0
  -4  -9  10   -0.71    1.78   0
  -3   9  10    4.50    1.93   0
  -3  -9  10    3.75    2.45   0
   3   9 -10    2.70    1.58   0
  -2   9  10    3.88    1.90   0
  -2  -9  10    4.84    2.53   0
   2   9 -10    1.79    1.55   0
  -1   9  10    2.19    2.76   0
  -1  -9  10    1.84    2.51   0
  -1   9  10    0.47    2.00   0
   1   9 -10    0.32    2.19   0
   0   9  10    4.98    2.23   0
   0   9  10    3.70    2.77   0
   0  -9  10    1.52    2.61   0
   0   9 -10    4.95    2.32   0
 -11  -1  11   94.44    2.99   0
 -11   1  11   94.91    2.83   0
 -10  -1  11   26.65    2.21   0
 -10   1  11   28.10    1.74   0
  -9  -1  11  139.90    2.66   0
  -9   1  11  137.93    2.58   0
  -8   1  11   27.11    1.96   0
  -8  -1  11   30.03    1.57   0
  -7   1  11  169.72    2.18   0
   7   1 -11  157.90    2.12   0
  -7  -1  11  188.02    2.62   0
  -6   1  11  116.46    1.97   0
   6   1 -11  117.61    1.88   0
  -6  -1  11  109.04    1.92   0
   5   1 -11  236.13    2.62   0
  -5   1  11  191.13    2.32   0
  -5  -1  11  236.16    2.82   0
   4   1 -11   40.16    1.51   0
  -4  -1  11   41.96    2.10   0
   4  -1 -11   37.43    1.78   0
  -4   1  11   39.25    1.97   0
   3   1 -11  241.78    2.62   0
  -3  -1  11  266.98    3.06   0
  -3   1  11  227.71    2.65   0
   3  -1 -11  247.81    2.52   0
   2   1 -11   54.75    2.00   0
  -2  -1  11   49.31    2.19   0
   2  -1 -11   50.99    1.94   0
  -2   1  11   50.90    2.02   0
   1  -1 -11   61.97    2.05   0
  -1  -1  11   72.65    2.22   0
  -1   1  11   63.62    2.23   0
   1   1 -11   60.73    1.63   0
   0  -1 -11    1.20    1.21   0
   0  -1  11    2.26    1.42   0
   0   1  11    0.56    1.39   0
   0   1 -11    1.96    1.72   0
   1  -1  11    5.60    2.09   0
  -1  -1 -11    5.30    1.73   0
   1   1  11    6.72    2.03   0
  -1   1 -11    6.23    1.79   0
  -2  -1 -11   15.21    2.09   0
  -2   1 -11   20.57    2.06   0
   2  -1  11   16.33    2.48   0
   2   1  11   16.31    2.45   0
  -3  -1 -11   29.49    2.30   0
   3  -1  11   30.74    2.73   0
  -3   1 -11   26.87    2.23   0
   3   1  11   31.05    2.88   0
  -4  -1 -11   28.54    3.10   0
   4  -1  11   26.32    3.03   0
   4   1  11   33.54    3.83   0
  -4   1 -11   34.81    2.59   0
 -11   2  11   47.55    2.41   0
 -11  -2  11   44.32    2.04   0
 -10   2  11    2.20    1.45   0
 -10  -2  11    2.59    1.53   0
  -9   2  11   74.67    2.28   0
  -9  -2  11   69.88    1.93   0
   8   2 -11   10.08    1.26   0
  -8   2  11   10.10    1.27   0
  -8  -2  11    9.94    1.48   0
   7   2 -11   26.03    1.71   0
  -7   2  11   26.08    1.79   0
  -7  -2  11   29.22    2.01   0
  -6   2  11   18.40    1.80   0
  -6  -2  11   14.71    1.38   0
   6   2 -11   19.84    1.68   0
  -5   2  11  130.56    2.10   0
   5   2 -11  130.86    2.36   0
  -5  -2  11  130.44    2.16   0
  -4   2  11   25.07    1.66   0
   4   2 -11   23.22    1.30   0
  -4  -2  11   22.15    1.97   0
  -3  -2  11    0.52    1.82   0
   3   2 -11    1.74    1.19   0
  -3   2  11   -0.18    1.09   0
  -2  -2  11    3.58    1.94   0
   2   2 -11    2.19    1.25   0
  -2   2  11    4.40    1.76   0
   2  -2 -11    3.48    1.18   0
  -1  -2  11    3.61    1.30   0
  -1   2  11    2.82    1.24   0
   1   2 -11    4.98    1.74   0
   1  -2 -11    4.90    1.65   0
   0  -2  11    2.01    1.42   0
   0   2  11    1.96    1.89   0
   0   2 -11    0.99    1.24   0
   0  -2 -11    1.97    1.75   0
   1   2  11    1.53    1.93   0
  -1   2 -11    2.01    1.81   0
  -1  -2 -11    1.05    1.78   0
   1  -2  11    2.60    2.18   0
   2   2  11    3.90    2.31   0
  -2  -2 -11    3.92    1.87   0
  -2   2 -11    5.73    1.91   0
   2  -2  11    2.33    1.73   0
  -3   2 -11    3.18    2.07   0
   3  -2  11    3.06    2.49   0
   3   2  11    3.15    2.48   0
  -4   2 -11    6.40    2.28   0
   4   2  11    4.84    2.71   0
   4  -2  11    4.38    2.74   0
 -11   3  11   34.23    1.85   0
 -11  -3  11   39.79    2.63   0
 -10  -3  11   45.33    2.53   0
 -10   3  11   47.76    2.21   0
  -9  -3  11  182.85    2.63   0
  -9   3  11  221.76    2.72   0
   9   3 -11  185.12    2.72   0
   8   3 -11   98.43    1.92   0
  -8  -3  11  109.71    2.61   0
  -8   3  11   96.22    2.31   0
  -7  -3  11  237.63    2.71   0
  -7   3  11  243.96    2.86   0
   7   3 -11  235.38    2.85   0
   6   3 -11  174.80    2.35   0
  -6   3  11  148.39    2.53   0
  -6  -3  11  159.21    2.58   0
   5   3 -11   49.95    1.86   0
  -5   3  11   40.46    1.54   0
  -5  -3  11   45.33    1.65   0
  -4   3  11  120.28    2.39   0
  -4  -3  11  150.84    2.57   0
   4   3 -11  127.29    2.03   0
  -3   3  11  114.08    2.34   0
  -3  -3  11  120.44    2.42   0
   3   3 -11  117.48    2.37   0
  -2  -3  11   83.91    2.05   0
   2   3 -11   87.81    2.38   0
  -2   3  11   77.57    1.94   0
  -1  -3  11  158.49    2.95   0
   1   3 -11  186.51    2.70   0
  -1   3  11  169.62    2.94   0
   0  -3  11   46.97    1.91   0
   0   3 -11   55.23    2.13   0
   0   3  11   49.05    2.36   0
   1   3  11   14.62    2.39   0
  -1   3 -11   15.33    1.49   0
   1  -3  11   16.44    1.68   0
   2   3  11   27.37    3.16   0
  -2   3 -11   25.48    1.70   0
   2  -3  11   35.98    2.57   0
  -3   3 -11   10.63    2.19   0
   3  -3  11   16.96    2.77   0
   3   3  11    9.76    3.33   0
  10   4 -11    0.39    1.88   0
 -10  -4  11   -1.11    2.28   0
 -10   4  11    1.28    2.00   0
  -9  -4  11    2.31    2.13   0
   9   4 -11    0.60    1.83   0
  -9   4  11   -0.16    1.83   0
  -8  -4  11   -1.59    2.08   0
  -8   4  11    0.27    1.18   0
   8   4 -11    0.85    1.76   0
   7   4 -11    5.17    1.31   0
  -7  -4  11    7.55    2.19   0
  -7   4  11    7.64    1.35   0
   6   4 -11    4.06    1.69   0
  -6  -4  11    0.79    1.90   0
  -6   4  11    0.55    1.76   0
  -5  -4  11   14.48    1.89   0
  -5   4  11   14.62    1.29   0
   5   4 -11   13.73    1.68   0
  -4  -4  11   -2.74    1.89   0
  -4   4  11    0.04    1.54   0
   4   4 -11    1.98    1.18   0
  -3  -4  11    8.59    2.04   0
  -3   4  11   11.31    1.79   0
   3   4 -11   12.23    1.40   0
  -2   4  11    3.89    1.78   0
  -2  -4  11    8.77    2.10   0
   2   4 -11    4.93    1.31   0
  -1  -4  11    1.15    2.08   0
   1   4 -11   -1.36    1.81   0
  -1   4  11    1.37    1.78   0
   0   4 -11   10.08    1.94   0
   0   4  11   11.08    1.99   0
   0  -4  11   11.09    2.19   0
  -1   4 -11    1.01    2.02   0
   1   4  11   -0.56    2.62   0
   1  -4  11    0.27    2.23   0
   2   4  11    1.21    2.26   0
  -2   4 -11    2.88    2.12   0
   2  -4  11    0.87    2.39   0
  -3   4 -11   -0.61    1.49   0
   3  -4  11    0.23    2.59   0
   3   4  11    0.79    3.19   0
 -10   5  11   84.01    2.43   0
  10   5 -11   78.82    2.38   0
 -10  -5  11   66.66    2.91   0
  -9   5  11   61.54    2.29   0
   9   5 -11   67.68    2.24   0
  -9  -5  11   57.68    2.14   0
  -8   5  11   51.01    1.73   0
  -8  -5  11   59.68    1.96   0
   8   5 -11   60.18    2.17   0
   7   5 -11   75.82    1.95   0
  -7  -5  11  107.53    2.69   0
  -7   5  11   75.99    1.83   0
  -6  -5  11  110.36    2.69   0
  -6   5  11   83.17    2.29   0
   6   5 -11  100.78    2.31   0
  -5  -5  11  166.49    2.88   0
   5   5 -11  158.76    2.59   0
  -5   5  11  156.97    2.51   0
  -4  -5  11   51.61    2.31   0
   4   5 -11   42.61    1.59   0
  -4   5  11   50.48    2.03   0
  -3  -5  11   57.26    1.86   0
   3   5 -11   56.80    2.17   0
  -3   5  11   63.69    2.05   0
  -2  -5  11  182.39    2.75   0
  -2   5  11  153.67    2.53   0
   2   5 -11  183.24    2.51   0
   1   5 -11   38.97    2.16   0
  -1  -5  11   38.06    2.50   0
  -1   5  11   31.11    2.14   0
   0   5 -11   42.35    2.16   0
   0   5  11   39.46    2.44   0
   0  -5  11   38.56    2.58   0
  -1   5 -11    2.92    1.37   0
   1   5  11    1.19    2.18   0
   1  -5  11   -1.44    2.30   0
  -2   5 -11    7.03    2.12   0
   2   5  11    7.94    3.06   0
   2  -5  11    7.07    1.93   0
   3  -5  11   15.89    2.14   0
   3   5  11   19.60    4.32   0
  -9   6  11   12.20    1.54   0
  -9  -6  11   14.91    2.48   0
   9   6 -11   11.25    1.49   0
  -8   6  11   15.20    2.03   0
  -8  -6  11   20.76    2.47   0
   8   6 -11   13.30    1.51   0
   7   6 -11   13.77    1.99   0
  -7   6  11    9.91    1.41   0
  -7  -6  11   13.39    1.64   0
  -6   6  11    5.76    1.85   0
  -6  -6  11   14.64    1.65   0
   6   6 -11    5.91    1.42   0
  -5  -6  11   13.08    2.21   0
   5   6 -11   11.52    1.49   0
  -5   6  11   12.27    1.80   0
  -4  -6  11    4.65    2.07   0
   4   6 -11    1.01    1.87   0
  -4   6  11    2.53    1.76   0
  -3  -6  11    6.96    2.14   0
   3   6 -11    8.72    1.38   0
  -3   6  11    6.98    1.82   0
   2   6 -11    8.06    2.01   0
  -2   6  11    6.32    1.93   0
  -2  -6  11    5.44    2.36   0
   1   6 -11    1.65    1.36   0
  -1   6  11    0.77    1.40   0
  -1  -6  11    3.06    2.39   0
   0   6 -11    3.23    2.04   0
   0   6  11    1.68    2.01   0
   0  -6  11    1.35    1.58   0
   1   6  11   -0.20    2.23   0
   1  -6  11    0.57    2.37   0
  -1   6 -11    0.69    1.52   0
   2   6  11    1.87    3.03   0
   2  -6  11   -0.35    1.81   0
  -2   6 -11    0.90    1.58   0
  -8  -7  11   15.07    2.66   0
   8   7 -11    9.24    2.20   0
  -8   7  11   10.24    1.52   0
  -7  -7  11   42.31    2.15   0
  -7   7  11   33.85    1.73   0
   7   7 -11   33.35    1.84   0
  -6  -7  11  112.37    2.56   0
  -6   7  11   93.91    2.16   0
   6   7 -11   90.12    2.70   0
  -5  -7  11   91.33    2.83   0
  -5   7  11   72.56    2.11   0
   5   7 -11   79.10    2.06   0
  -4  -7  11   22.75    1.75   0
   4   7 -11   21.35    2.06   0
  -4   7  11   22.20    2.04   0
   3   7 -11    2.97    1.43   0
  -3   7  11    5.51    1.85   0
  -3  -7  11    3.97    1.63   0
   2   7 -11   83.48    2.47   0
  -2   7  11   56.80    2.43   0
  -2  -7  11   81.13    2.73   0
  -1   7  11    6.12    2.15   0
  -1  -7  11    8.26    2.45   0
   1   7 -11    6.09    1.52   0
   0  -7  11    1.12    2.46   0
   0   7  11    0.56    2.24   0
   0   7 -11    1.43    2.15   0
   1   7  11    1.07    2.96   0
   1  -7  11    2.92    1.88   0
  -1   7 -11    0.81    1.57   0
  -7  -8  11   -0.73    2.49   0
  -7   8  11   -0.03    1.33   0
   7   8 -11    0.49    2.11   0
  -6  -8  11    6.95    1.84   0
  -6   8  11    3.39    1.95   0
   6   8 -11    5.03    1.49   0
  -5   8  11    8.55    1.49   0
   5   8 -11   11.41    1.63   0
  -5  -8  11   12.45    1.86   0
  -4   8  11   25.14    2.03   0
   4   8 -11   21.96    2.21   0
  -4  -8  11   29.20    2.56   0
   3   8 -11    6.73    2.10   0
  -3   8  11    4.39    2.09   0
  -3  -8  11    7.74    2.48   0
   2   8 -11   -2.16    1.52   0
  -2   8  11    0.12    2.10   0
  -2  -8  11    1.38    2.43   0
  -1   8  11    0.01    2.03   0
  -1  -8  11    1.50    1.72   0
   1   8 -11    1.34    1.56   0
   0   8  11    0.41    2.23   0
  -4   9  11    6.81    1.65   0
 -10   0  12    0.66    2.11   0
  -9   0  12   15.19    1.53   0
  -8   0  12  111.78    2.08   0
  -7   0  12  158.32    2.21   0
   6   0 -12   98.73    2.14   0
  -6   0  12   95.45    1.92   0
   5   0 -12  160.18    2.45   0
  -5   0  12  134.64    2.26   0
   4   0 -12    1.90    1.69   0
  -4   0  12    1.74    1.89   0
   3   0 -12  277.44    3.07   0
  -3   0  12  266.49    2.96   0
  -2   0  12   52.14    2.27   0
   2   0 -12   57.50    2.09   0
  -1   0  12   41.04    2.28   0
   1   0 -12   47.76    2.03   0
   0   0  12   34.94    2.47   0
   0   0 -12   31.89    2.17   0
   1   0  12   45.46    2.69   0
  -1   0 -12   45.40    2.33   0
  -2   0 -12   66.68    2.42   0
   2   0  12   65.79    2.88   0
  -3   0 -12   65.98    2.75   0
   3   0  12   47.23    3.39   0
 -10   1  12    1.51    1.47   0
 -10  -1  12    1.91    2.09   0
  -9   1  12    2.16    1.92   0
  -9  -1  12    0.19    1.98   0
  -8   1  12    7.75    1.38   0
  -8  -1  12   11.74    1.98   0
  -7   1  12    7.97    1.93   0
   7   1 -12   10.75    1.21   0
  -7  -1  12    6.33    1.86   0
  -6   1  12   23.32    1.92   0
   6   1 -12   23.33    1.76   0
  -6  -1  12   23.98    1.96   0
   5   1 -12   18.58    1.77   0
  -5  -1  12   20.27    1.96   0
  -5   1  12   18.97    1.86   0
  -4  -1  12   43.58    2.14   0
   4   1 -12   56.25    1.98   0
  -4   1  12   44.64    2.09   0
   4  -1 -12   49.69    1.50   0
   3  -1 -12    7.84    1.24   0
   3   1 -12    6.63    1.26   0
  -3  -1  12    9.08    1.96   0
  -3   1  12    9.98    1.89   0
   2   1 -12    3.55    1.75   0
  -2  -1  12    3.95    1.95   0
  -2   1  12    3.30    1.31   0
   2  -1 -12    2.96    1.69   0
   1   1 -12   -0.46    1.26   0
  -1  -1  12   -0.93    1.47   0
  -1   1  12    1.97    1.91   0
   1  -1 -12    0.91    1.22   0
   0   1 -12    5.66    1.87   0
   0  -1  12    0.72    2.15   0
   0   1  12    1.96    2.07   0
   0  -1 -12    1.44    1.79   0
  -1   1 -12    1.81    1.87   0
   1   1  12   -0.48    2.18   0
  -1  -1 -12    0.68    1.84   0
   1  -1  12    0.58    2.27   0
  -2   1 -12    1.11    2.03   0
  -2  -1 -12    0.57    1.90   0
   2  -1  12    0.39    1.83   0
   2   1  12    0.54    2.47   0
   3  -1  12    0.14    2.64   0
   3   1  12    0.78    2.63   0
 -10   2  12    3.74    2.09   0
 -10  -2  12    5.04    2.27   0
  -9   2  12   24.98    1.53   0
  -9  -2  12   28.90    1.77   0
  -8   2  12   89.72    1.91   0
   8   2 -12   87.40    1.85   0
  -8  -2  12   93.00    2.62   0
  -7   2  12  195.12    2.84   0
   7   2 -12  200.55    2.38   0
  -7  -2  12  200.99    2.58   0
   6   2 -12   69.91    2.02   0
  -6   2  12   71.89    2.28   0
  -6  -2  12   72.08    2.26   0
  -5   2  12    4.14    1.77   0
  -5  -2  12    5.88    1.93   0
   5   2 -12    3.88    1.28   0
   4   2 -12   13.78    1.38   0
  -4  -2  12   12.92    1.49   0
  -4   2  12   10.92    1.39   0
   3   2 -12  138.21    2.24   0
  -3  -2  12  129.39    2.40   0
  -3   2  12  137.08    2.68   0
  -2  -2  12   62.35    2.34   0
  -2   2  12   54.77    2.15   0
   2   2 -12   47.60    2.07   0
  -1  -2  12   58.01    2.02   0
  -1   2  12   55.75    2.45   0
   1   2 -12   55.15    1.78   0
   0  -2  12   42.45    1.98   0
   0  -2 -12   39.64    1.70   0
   0   2  12   51.28    2.41   0
   0   2 -12   51.79    2.25   0
   1   2  12   43.08    2.75   0
  -1   2 -12   54.51    2.29   0
   1  -2  12   50.39    2.76   0
  -2   2 -12   28.13    1.86   0
   2  -2  12   32.93    2.88   0
   2   2  12   38.20    2.83   0
 -10   3  12   10.43    1.54   0
 -10  -3  12   11.81    1.68   0
  -9   3  12    0.37    1.92   0
  -9  -3  12    0.06    1.62   0
   9   3 -12    0.71    1.84   0
  -8   3  12    1.29    1.33   0
   8   3 -12    1.08    1.75   0
  -8  -3  12   -0.49    1.43   0
  -7   3  12   12.51    1.87   0
  -7  -3  12    9.21    1.43   0
   7   3 -12   10.58    1.81   0
  -6   3  12    2.11    1.83   0
  -6  -3  12   -2.40    1.85   0
   6   3 -12    2.68    1.68   0
   5   3 -12    2.22    1.28   0
  -5   3  12    1.34    1.75   0
  -5  -3  12    3.67    1.41   0
   4   3 -12    8.43    1.35   0
  -4   3  12   10.24    1.38   0
  -4  -3  12   10.48    2.00   0
  -3  -3  12   14.90    2.11   0
   3   3 -12   15.29    1.44   0
  -3   3  12   17.46    1.96   0
  -2  -3  12    0.83    1.38   0
   2   3 -12    1.69    1.84   0
  -2   3  12    1.84    1.84   0
  -1  -3  12   -0.17    1.38   0
  -1   3  12    0.08    2.01   0
   1   3 -12    1.60    1.82   0
   0   3  12    5.90    2.12   0
   0   3 -12    3.29    1.35   0
   0  -3  12    6.46    2.31   0
   1   3  12    0.59    2.27   0
  -1   3 -12    2.10    1.41   0
   1  -3  12    2.08    2.39   0
  -2   3 -12    1.78    2.11   0
   2  -3  12    1.17    1.81   0
   2   3  12    0.74    2.49   0
  10   4 -12   29.02    1.74   0
 -10  -4  12   32.99    2.09   0
 -10   4  12   30.46    1.78   0
  -9  -4  12   31.20    1.94   0
  -9   4  12   30.99    1.69   0
   9   4 -12   36.07    2.04   0
  -8  -4  12  107.12    2.45   0
  -8   4  12  100.54    2.17   0
   8   4 -12  113.31    2.17   0
  -7  -4  12  101.40    2.20   0
   7   4 -12   90.67    1.93   0
  -7   4  12   90.45    2.52   0
   6   4 -12   26.80    1.47   0
  -6  -4  12   30.10    1.64   0
  -6   4  12   29.53    1.51   0
   5   4 -12    5.39    1.74   0
  -5  -4  12    3.89    1.42   0
  -5   4  12    1.75    1.27   0
  -4   4  12   21.07    1.96   0
  -4  -4  12   23.77    2.24   0
   4   4 -12   23.80    2.02   0
  -3   4  12   79.55    2.35   0
  -3  -4  12   71.32    2.01   0
   3   4 -12   89.35    2.34   0
  -2  -4  12   63.41    2.12   0
   2   4 -12   60.35    1.83   0
  -2   4  12   55.45    2.05   0
  -1  -4  12   42.64    1.98   0
   1   4 -12   45.32    1.70   0
  -1   4  12   50.03    2.38   0
   0   4 -12   49.43    2.22   0
   0   4  12   43.08    2.48   0
   0  -4  12   34.33    2.01   0
   1   4  12   24.22    2.62   0
  -1   4 -12   23.65    2.20   0
   1  -4  12   23.42    2.71   0
   2   4  12    9.01    3.39   0
  -2   4 -12   16.51    2.32   0
   2  -4  12   15.05    2.69   0
   9   5 -12    0.99    1.94   0
  -9  -5  12    1.25    1.60   0
  -9   5  12   -1.53    1.99   0
  -8  -5  12    3.71    2.37   0
   8   5 -12    8.23    1.46   0
  -8   5  12    5.62    1.50   0
   7   5 -12   -0.26    1.36   0
  -7  -5  12    2.12    1.56   0
  -7   5  12    0.45    1.95   0
  -6  -5  12   15.55    1.60   0
  -6   5  12   13.86    1.50   0
   6   5 -12   17.12    1.43   0
  -5  -5  12   72.66    2.58   0
  -5   5  12   64.58    2.29   0
   5   5 -12   67.38    2.20   0
  -4  -5  12   48.95    2.39   0
  -4   5  12   38.75    1.65   0
   4   5 -12   49.89    2.15   0
  -3  -5  12   11.25    2.23   0
  -3   5  12   12.88    1.95   0
   3   5 -12   15.34    2.13   0
  -2   5  12    5.19    1.87   0
  -2  -5  12    2.95    2.31   0
   2   5 -12    4.50    1.39   0
   1   5 -12    6.67    1.47   0
  -1   5  12    6.15    2.07   0
  -1  -5  12    6.88    2.34   0
   0   5 -12   18.31    2.21   0
   0   5  12   16.40    2.30   0
   0  -5  12   17.98    2.56   0
  -1   5 -12    1.31    2.18   0
   1   5  12    3.10    2.48   0
   1  -5  12    1.51    2.60   0
  -8  -6  12   26.73    2.68   0
   8   6 -12   21.69    2.18   0
  -8   6  12   30.44    2.24   0
   7   6 -12   26.52    2.15   0
  -7  -6  12   20.57    1.88   0
  -7   6  12   24.45    2.13   0
  -6  -6  12   54.71    2.12   0
  -6   6  12   46.25    2.30   0
   6   6 -12   61.25    2.33   0
  -5  -6  12   76.28    2.70   0
   5   6 -12   63.19    1.98   0
  -5   6  12   69.54    2.34   0
  -4  -6  12   41.69    2.55   0
  -4   6  12   34.89    1.80   0
   4   6 -12   38.73    2.18   0
  -3  -6  12   33.39    2.49   0
  -3   6  12   22.21    1.68   0
   3   6 -12   25.47    1.73   0
  -2   6  12   66.64    2.67   0
   2   6 -12   89.73    2.57   0
  -2  -6  12   69.47    2.89   0
   1   6 -12   44.40    2.35   0
  -1   6  12   29.63    2.47   0
  -1  -6  12   35.49    2.65   0
   0   6 -12    6.99    1.60   0
   0   6  12   10.13    2.24   0
   0  -6  12    8.40    2.59   0
  -7   7  12   10.79    2.07   0
  -7  -7  12   16.50    2.53   0
   7   7 -12   14.16    2.28   0
  -6  -7  12    0.89    2.50   0
   6   7 -12    1.46    2.11   0
  -6   7  12    0.30    1.39   0
  -5  -7  12    4.28    1.75   0
   5   7 -12    2.28    1.51   0
  -5   7  12    5.25    1.99   0
  -4  -7  12   11.80    2.46   0
   4   7 -12    8.33    2.13   0
  -4   7  12    6.00    2.17   0
   3   7 -12   16.71    1.57   0
  -3   7  12   17.25    2.33   0
  -3  -7  12   24.97    2.58   0
   2   7 -12    2.22    2.14   0
  -2   7  12    1.60    2.01   0
  -2  -7  12    1.74    1.74   0
   1   7 -12    1.99    2.25   0
  -1  -7  12    4.25    1.86   0
  -1   7  12    2.08    2.26   0
 -10   1  13   85.60    2.33   0
 -10  -1  13   89.38    2.49   0
  -9   1  13   48.58    1.82   0
  -9  -1  13   51.86    2.04   0
  -8   1  13  207.18    2.75   0
  -8  -1  13  211.64    3.19   0
  -7  -1  13   68.48    2.35   0
   7   1 -13   87.08    2.16   0
  -7   1  13   66.84    2.03   0
  -6  -1  13  183.15    2.86   0
   6   1 -13  177.12    2.60   0
  -6   1  13  144.48    2.82   0
   5   1 -13   83.88    2.29   0
  -5  -1  13   89.22    2.47   0
  -5   1  13   77.71    2.33   0
  -4  -1  13   38.01    2.23   0
  -4   1  13   36.37    1.77   0
   4  -1 -13   37.26    2.01   0
   4   1 -13   40.59    1.67   0
  -3  -1  13   22.84    2.20   0
  -3   1  13   23.02    2.05   0
   3   1 -13   17.90    1.42   0
   3  -1 -13   27.37    1.88   0
   2  -1 -13   67.66    1.95   0
  -2  -1  13   69.45    2.53   0
   2   1 -13   67.75    1.89   0
  -2   1  13   84.19    2.63   0
  -1  -1  13   17.88    2.24   0
   1  -1 -13   17.76    2.06   0
  -1   1  13   15.44    2.29   0
   1   1 -13   16.32    2.16   0
   0  -1  13   30.77    2.55   0
   0   1  13   26.83    2.44   0
   0   1 -13   23.19    2.23   0
   0  -1 -13   24.22    1.63   0
   1   1  13    2.71    2.53   0
  -1  -1 -13    4.64    2.03   0
  -1   1 -13    0.93    2.12   0
   1  -1  13    2.98    2.66   0
  -9   2  13   13.91    2.17   0
  -9  -2  13   12.31    2.28   0
  -8   2  13    1.63    2.00   0
  -8  -2  13    3.78    2.04   0
   8   2 -13    3.30    1.87   0
  -7   2  13   13.59    1.51   0
   7   2 -13   10.73    1.86   0
  -7  -2  13   17.63    2.08   0
  -6   2  13    3.29    1.92   0
   6   2 -13    5.59    1.74   0
  -6  -2  13    3.20    1.39   0
  -5  -2  13    3.01    1.56   0
   5   2 -13    4.72    1.87   0
  -5   2  13    3.40    1.91   0
  -4  -2  13   22.64    2.16   0
   4   2 -13   25.81    1.97   0
  -4   2  13   17.29    1.55   0
   3   2 -13   43.45    2.08   0
  -3  -2  13   40.33    2.42   0
  -3   2  13   37.08    2.23   0
   2   2 -13   29.81    2.07   0
  -2  -2  13   22.68    1.75   0
  -2   2  13   21.72    1.66   0
   1   2 -13   14.71    1.54   0
  -1  -2  13   16.87    2.33   0
  -1   2  13   14.64    2.31   0
   0  -2  13    1.90    1.68   0
   0   2  13   -0.50    2.42   0
   0   2 -13    1.40    2.12   0
   1   2  13   -1.50    2.36   0
   1  -2  13    1.07    2.53   0
  -1   2 -13    1.60    2.07   0
  -9   3  13   42.75    1.93   0
  -9  -3  13   49.49    2.07   0
   9   3 -13   58.15    2.28   0
  -8   3  13   45.39    1.91   0
  -8  -3  13   53.92    2.55   0
   8   3 -13   49.40    2.17   0
   7   3 -13   17.32    1.45   0
  -7   3  13   27.31    2.05   0
  -7  -3  13   18.32    1.62   0
  -6   3  13   19.20    1.46   0
  -6  -3  13   19.20    2.15   0
   6   3 -13   14.47    1.92   0
  -5   3  13    8.95    2.00   0
   5   3 -13    9.36    1.93   0
  -5  -3  13    6.83    2.04   0
   4   3 -13   31.65    1.69   0
  -4  -3  13   42.15    2.36   0
  -4   3  13   26.66    2.13   0
   3   3 -13   59.85    2.16   0
  -3  -3  13   61.62    2.54   0
  -3   3  13   47.43    1.91   0
  -2  -3  13   50.55    2.11   0
  -2   3  13   53.00    2.61   0
   2   3 -13   77.94    2.32   0
  -1  -3  13   37.55    1.96   0
  -1   3  13   36.03    2.44   0
   1   3 -13   31.04    2.27   0
   0   3  13   34.93    2.80   0
   0   3 -13   41.76    2.48   0
   0  -3  13   32.11    2.82   0
   8   4 -13   13.83    2.01   0
  -8  -4  13   10.74    1.75   0
  -8   4  13    8.70    1.51   0
  -7   4  13    7.39    2.13   0
  -7  -4  13    4.21    2.24   0
   7   4 -13    5.92    1.43   0
  -6   4  13    2.45    1.91   0
  -6  -4  13    2.42    1.52   0
   6   4 -13   -0.75    1.85   0
   5   4 -13   -1.37    1.92   0
  -5   4  13    1.45    1.88   0
  -5  -4  13    0.18    1.47   0
  -4   4  13   12.97    1.54   0
  -4  -4  13   14.03    1.62   0
   4   4 -13   17.34    2.04   0
  -3  -4  13   14.88    2.33   0
   3   4 -13   11.59    1.54   0
  -3   4  13   15.21    2.15   0
  -2  -4  13    4.12    1.73   0
   2   4 -13    3.37    1.44   0
  -2   4  13    4.41    1.51   0
  -1   4  13    0.05    2.23   0
   1   4 -13    5.48    2.03   0
  -1  -4  13    2.21    2.35   0
   0   4  13    1.40    2.32   0
   0   4 -13    1.04    1.50   0
   0  -4  13    2.79    2.47   0
  -8  -5  13   91.37    2.87   0
  -8   5  13   61.18    2.05   0
   8   5 -13   53.84    1.99   0
  -7  -5  13   23.32    2.47   0
   7   5 -13   20.44    1.54   0
  -7   5  13   21.23    2.20   0
   6   5 -13   46.74    2.29   0
  -6  -5  13   65.06    2.59   0
  -6   5  13   54.85    2.31   0
  -5  -5  13   44.36    1.95   0
  -5   5  13   41.85    2.23   0
   5   5 -13   57.64    2.28   0
  -4  -5  13   45.44    2.60   0
  -4   5  13   34.16    1.87   0
   4   5 -13   47.72    2.34   0
  -3   5  13   15.62    2.19   0
  -3  -5  13   14.31    2.49   0
   3   5 -13   14.38    1.64   0
  -2  -5  13   16.65    2.51   0
   2   5 -13   13.74    1.58   0
  -2   5  13   13.09    2.21   0
   1   5 -13   35.52    2.33   0
  -1   5  13   33.60    2.54   0
  -1  -5  13   24.22    2.01   0
  -6  -6  13   -1.13    1.69   0
  -6   6  13   -0.24    1.47   0
   6   6 -13    0.87    1.53   0
  -5  -6  13    3.87    2.35   0
  -5   6  13    0.17    2.02   0
   5   6 -13    1.23    1.45   0
  -4  -6  13   15.66    2.48   0
  -4   6  13   10.44    2.24   0
   4   6 -13   10.88    1.53   0
  -3  -6  13   17.50    2.57   0
  -3   6  13   16.31    2.19   0
   3   6 -13   17.33    2.16   0
   2   6 -13    4.86    2.18   0
  -2   6  13    3.74    1.67   0
  -2  -6  13    3.36    2.59   0
  -8   0  14    7.32    1.56   0
  -7   0  14   57.69    2.07   0
   6   0 -14   67.56    1.92   0
  -6   0  14   95.72    2.55   0
  -5   0  14   23.92    2.19   0
   5   0 -14   22.32    1.98   0
   4   0 -14    7.48    2.05   0
  -4   0  14    3.37    2.11   0
  -3   0  14    5.28    2.20   0
   3   0 -14    5.55    1.33   0
  -2   0  14   77.27    2.76   0
   2   0 -14   71.03    2.40   0
  -1   0  14   10.11    2.51   0
   1   0 -14   11.55    2.12   0
  -8  -1  14    1.32    1.52   0
  -8   1  14    0.84    2.09   0
   7   1 -14    3.08    1.93   0
  -7  -1  14    4.54    1.53   0
  -7   1  14    3.81    2.11   0
   6   1 -14    2.33    1.88   0
  -6  -1  14    2.46    2.21   0
  -6   1  14    0.84    1.41   0
   5   1 -14    8.23    1.42   0
  -5  -1  14   10.08    2.14   0
  -5   1  14    8.86    1.55   0
   4   1 -14    0.29    1.36   0
  -4  -1  14    0.11    1.50   0
  -4   1  14    1.89    2.06   0
  -3  -1  14    7.56    2.30   0
  -3   1  14    6.79    1.58   0
   3  -1 -14    6.82    1.44   0
   3   1 -14    9.89    1.48   0
  -2  -1  14    6.24    1.70   0
  -2   1  14    5.51    2.30   0
   2   1 -14    5.84    2.05   0
   2  -1 -14    7.10    1.40   0
   1  -1 -14   -0.69    2.01   0
  -1  -1  14    2.24    2.44   0
  -1   1  14    0.14    1.69   0
   1   1 -14    0.66    2.04   0
  -8   2  14    2.02    1.50   0
  -8  -2  14    2.75    2.21   0
   8   2 -14   -0.16    1.33   0
  -7  -2  14   52.09    2.03   0
   7   2 -14   57.55    2.28   0
  -7   2  14   46.19    2.05   0
   6   2 -14   60.00    2.37   0
  -6  -2  14   78.78    2.66   0
  -6   2  14   54.28    2.48   0
  -5  -2  14   50.43    2.46   0
  -5   2  14   34.56    2.38   0
   5   2 -14   36.10    1.83   0
  -4  -2  14   14.17    1.58   0
   4   2 -14   12.75    2.09   0
  -4   2  14   11.38    1.68   0
  -3  -2  14   19.47    1.92   0
   3   2 -14   22.42    2.19   0
  -3   2  14   26.97    2.35   0
  -2  -2  14   93.77    2.85   0
   2   2 -14   66.68    2.13   0
  -2   2  14   58.63    2.23   0
  -1  -2  14   24.37    2.58   0
   1   2 -14   13.70    1.64   0
  -1   2  14   11.50    1.84   0
  -8   3  14   -1.36    2.11   0
  -7   3  14   -1.31    2.16   0
   7   3 -14    0.58    1.89   0
  -7  -3  14    2.04    2.16   0
  -6   3  14    1.56    1.49   0
  -6  -3  14    0.51    1.60   0
   6   3 -14    1.49    1.41   0
  -5  -3  14    4.00    2.25   0
   5   3 -14    1.07    2.01   0
  -5   3  14    2.05    1.44   0
  -4  -3  14    1.68    1.56   0
   4   3 -14    2.21    1.37   0
  -4   3  14    1.75    2.21   0
   3   3 -14    1.28    1.41   0
  -3  -3  14    2.66    1.68   0
  -3   3  14    3.40    2.18   0
   2   3 -14    8.95    2.14   0
  -2  -3  14    7.81    1.86   0
  -2   3  14   11.06    2.35   0
  -7   4  14   53.89    2.47   0
  -7  -4  14   59.42    2.61   0
  -6   4  14   35.17    1.92   0
  -6  -4  14   47.82    2.05   0
   6   4 -14   37.74    1.85   0
  -5   4  14   35.73    1.98   0
  -5  -4  14   55.46    2.61   0
   5   4 -14   50.04    2.36   0
   4   4 -14   32.48    1.81   0
  -4  -4  14   26.53    1.97   0
  -4   4  14   36.55    2.37   0
  -3  -4  14   74.60    2.80   0
  -3   4  14   42.95    2.69   0
   3   4 -14   54.22    2.55   0
  -5  -1  15   21.07    2.41   0
  -5   1  15   23.44    2.37   0
;
_shelx_hkl_checksum     76190
_shelx_res_file
;
TITL shelxt_a.res in P2(1)/c
    shelx.res
    created by SHELXL-2017/1 at 19:14:14 on 09-Mar-2018
CELL  0.71073   9.6140   9.9819  11.3874   90.000  113.157   90.000
ZERR     2.00   0.0008   0.0009   0.0010    0.000    0.007    0.000
LATT   1
SYMM  - X, 1/2 + Y, 1/2 - Z
SFAC  C    H    N    NI   O
UNIT  32 44 8 2 20
MERG   2
OMIT    -2.00  53.00
TWIN
EQIV $1 -x+1, -y+1, -z+1
HTAB C4 O2_$1
EQIV $3 -x+2, y-1/2, -z+1/2
HTAB C6 O1_$3
EQIV $4 -x+1, y-1/2, -z+1/2
HTAB C5 O4_$4
HTAB O3 O4
EQIV $5 x-1, y, z
HTAB O3 O1_$5
HTAB O2 O4_$4
HTAB O2 O5
HTAB N2 O1_$3
FMAP   2
PLAN    3
ACTA
BOND   $H
CONF
LIST   6
L.S.  10
WGHT    0.073000    0.036200
BASF  -2.70000
FVAR       0.62161
NI1   4    0.500000    0.500000    0.500000    10.50000    0.02888    0.02491 =
         0.03399   -0.00068    0.01994    0.00018
O2    5    0.396395    0.360377    0.356258    11.00000    0.04143    0.03063 =
         0.03856   -0.00307    0.02097    0.00055
O3    5    0.397642    0.657073    0.380850    11.00000    0.03660    0.03523 =
         0.03893    0.00320    0.02257    0.00440
O4    5    0.450312    0.637659    0.167410    11.00000    0.05372    0.03274 =
         0.04553   -0.00488    0.03283   -0.00695
O5    5    0.276131    0.477778    0.114373    11.00000    0.04793    0.05430 =
         0.05288   -0.00756    0.03409   -0.01382
O1    5    1.088755    0.700008    0.316564    11.00000    0.04642    0.04213 =
         0.07809    0.00969    0.04052   -0.00118
N1    3    0.682183    0.524900    0.443119    11.00000    0.03302    0.02907 =
         0.04125    0.00016    0.02406   -0.00026
C7    1    0.382839    0.539290    0.101012    11.00000    0.03892    0.02913 =
         0.03662    0.00314    0.02164    0.00376
C8    1    0.434117    0.486271    0.001481    11.00000    0.04250    0.03286 =
         0.03932   -0.00402    0.02436   -0.00236
N2    3    1.034245    0.504249    0.209481    11.00000    0.05814    0.06825 =
         0.07888   -0.01456    0.05260   -0.00887
C2    1    0.896784    0.567308    0.339307    11.00000    0.02739    0.04069 =
         0.03966    0.00418    0.01821    0.00132
C3    1    0.850269    0.669861    0.396312    11.00000    0.04189    0.03140 =
         0.05784    0.00251    0.03090   -0.00194
AFIX  43
H3    2    0.891089    0.755195    0.401464    11.00000   -1.20000
AFIX   0
C4    1    0.743051    0.645232    0.445566    11.00000    0.04291    0.03051 =
         0.05442   -0.00240    0.03024   -0.00052
AFIX  43
H4    2    0.711583    0.715976    0.482316    11.00000   -1.20000
AFIX   0
C6    1    0.835252    0.441612    0.337423    11.00000    0.04216    0.03721 =
         0.05921   -0.01120    0.03254   -0.00311
AFIX  43
H6    2    0.864249    0.369442    0.300562    11.00000   -1.20000
AFIX   0
C1    1    1.013608    0.595078    0.285643    11.00000    0.03326    0.04688 =
         0.04845    0.00857    0.02451    0.00398
C5    1    0.730322    0.424895    0.390984    11.00000    0.04238    0.03133 =
         0.05844   -0.00694    0.03252   -0.00416
AFIX  43
H5    2    0.691168    0.339653    0.390746    11.00000   -1.20000
AFIX   0
H3B   2    0.402091    0.655339    0.312272    11.00000    0.04783
H3A   2    0.318006    0.670048    0.368585    11.00000    0.03830
H2B   2    0.433527    0.297274    0.354141    11.00000    0.05091
H2A   2    0.364159    0.389379    0.286975    11.00000    0.05571
H2C   2    1.030497    0.553724    0.138786    11.00000    0.13286
H2D   2    0.989130    0.420234    0.199104    11.00000    0.10370
H8    2    0.367153    0.424144   -0.057682    11.00000    0.05301
HKLF 4
REM  shelxt_a.res in P2(1)/c
REM R1 =  0.0406 for    1777 Fo > 4sig(Fo)  and  0.0466 for all    2075 data
REM    171 parameters refined using      0 restraints
END
WGHT      0.0730      0.0362
REM Highest difference peak  0.389,  deepest hole -0.825,  1-sigma level  0.110
Q1    1   0.8907  0.7479  0.4995  11.00000  0.05    0.39
Q2    1   1.1112  0.5154  0.1874  11.00000  0.05    0.37
Q3    1   0.5194  0.5432  0.4031  11.00000  0.05    0.37
;
_shelx_res_checksum     43247
