# Supplementary material for: Crystal structure and Hirshfeld surface analysis of tetra­aqua­bis­(isonicotinamide-κN 1)nickel(II) fumarate
Source: Acta Crystallogr E Crystallogr Commun. 2018 Oct 2;74(Pt 11):1536–9. doi: 10.1107/S2056989018013580 (PMC6218910; doi:10.1107/S2056989018013580)
Supplement: Supplementary file 2 [file e-74-01536-Isup2.hkl]

data_I                                                                          
_shelx_title ' shelxt_a.res in P2(1)/c'                                         
_shelx_refln_list_code          4                                               
_shelx_F_calc_maximum      196.73                                               
_exptl_crystal_F_000       508.00                                               
_reflns_d_resolution_high  0.7965                                               
                                                                                
loop_                                                                           
 _space_group_symop_operation_xyz                                               
 'x, y, z'                                                                      
 '-x, y+1/2, -z+1/2'                                                            
 '-x, -y, -z'                                                                   
 'x, -y-1/2, z-1/2'                                                             
                                                                                
_cell_length_a     9.6140                                                       
_cell_length_b     9.9819                                                       
_cell_length_c    11.3874                                                       
_cell_angle_alpha  90.000                                                       
_cell_angle_beta  113.157                                                       
_cell_angle_gamma  90.000                                                       
                                                                                
_shelx_F_squared_multiplier     1.000                                           
                                                                                
loop_                                                                           
 _refln_index_h                                                                 
 _refln_index_k                                                                 
 _refln_index_l                                                                 
 _refln_F_squared_calc                                                          
 _refln_F_squared_meas                                                          
 _refln_F_squared_sigma                                                         
 _refln_observed_status                                                         
   6   0   0          3.08          5.23         4.58 o                         
   7   0   0         32.61         39.55         5.51 o                         
   8   0   0        611.87        647.40        64.29 o                         
   9   0   0        494.98        533.94        46.48 o                         
  10   0   0        285.04        282.32         9.25 o                         
  11   0   0         23.38         27.79         4.40 o                         
   1   1   0          5.63          4.09         2.68 o                         
   2   1   0         26.05         32.30         6.00 o                         
   3   1   0       1306.78       1256.95        18.04 o                         
   4   1   0          0.01          1.27         4.12 o                         
   5   1   0        220.58        253.07        17.75 o                         
   6   1   0          5.50          8.91         2.74 o                         
   7   1   0         12.30         13.99         3.02 o                         
   8   1   0         12.92         11.55         2.94 o                         
   9   1   0         11.71         14.79         3.41 o                         
  10   1   0          3.13          3.23         2.88 o                         
  11   1   0          3.22          4.14         3.17 o                         
   0   2   0      20240.80      13967.74       151.82 o                         
   1   2   0       2608.96       3050.66        87.99 o                         
   2   2   0        952.21        824.65        44.26 o                         
   3   2   0          5.38          8.75         2.35 o                         
   4   2   0       3790.60       4038.71       358.37 o                         
   5   2   0       1051.40       1131.28        59.19 o                         
   6   2   0       1279.44       1292.01        44.66 o                         
   7   2   0         84.88         90.20         3.80 o                         
   8   2   0        240.51        263.97         8.16 o                         
   9   2   0        209.96        228.29         5.19 o                         
  10   2   0        129.01        132.33         5.05 o                         
   1   3   0          6.83          9.42         2.11 o                         
   2   3   0         15.78         21.74         3.01 o                         
   3   3   0         69.63         76.21         3.45 o                         
   4   3   0        543.16        625.04        34.52 o                         
   5   3   0          3.65          0.39         3.00 o                         
   6   3   0         38.79         41.54         4.03 o                         
   7   3   0        117.23        121.23         4.35 o                         
   8   3   0        122.39        138.93         4.80 o                         
   9   3   0         91.02        108.13         6.76 o                         
  10   3   0          6.76          6.00         5.98 o                         
   0   4   0        604.08        954.60        43.87 o                         
   1   4   0        134.34        122.22         3.35 o                         
   2   4   0        562.15        549.57        11.90 o                         
   3   4   0        410.76        401.48        14.72 o                         
   4   4   0       1705.11       1600.18        57.89 o                         
   5   4   0       2428.43       2781.15        38.91 o                         
   6   4   0        909.99       1031.42        25.19 o                         
   7   4   0        521.67        531.72         7.43 o                         
   8   4   0         22.92         24.95         5.46 o                         
   9   4   0        103.26         90.35         6.37 o                         
  10   4   0         82.04         76.04         6.70 o                         
   1   5   0         12.50         16.48         2.38 o                         
   2   5   0        331.61        342.11         8.37 o                         
   3   5   0        244.45        295.51        10.10 o                         
   4   5   0         60.23         68.33         2.92 o                         
   5   5   0        111.55        117.17         4.95 o                         
   6   5   0        220.77        230.53         5.98 o                         
   7   5   0         43.56         50.62         5.43 o                         
   8   5   0        128.80        137.09         4.97 o                         
   9   5   0         79.08         77.36         6.19 o                         
  10   5   0         39.20         34.60         4.79 o                         
   0   6   0       6074.26       5756.42        22.98 o                         
   1   6   0       3732.36       3858.78       162.19 o                         
   2   6   0       1087.92       1051.54        27.01 o                         
   3   6   0        471.02        501.29        12.19 o                         
   4   6   0        232.89        223.39         7.35 o                         
   5   6   0        181.90        209.84         8.57 o                         
   6   6   0         76.01         75.75         5.56 o                         
   7   6   0        105.07        123.35         6.16 o                         
   8   6   0         77.73         69.46         6.00 o                         
   9   6   0        218.90        193.98         7.51 o                         
   1   7   0         43.73         35.72         2.98 o                         
   2   7   0          4.64          3.50         2.39 o                         
   3   7   0        231.21        270.63         5.88 o                         
   4   7   0         36.13         36.31         2.60 o                         
   5   7   0         23.20         23.45         3.05 o                         
   6   7   0        197.76        178.11        16.14 o                         
   7   7   0        107.19        108.85         4.68 o                         
   8   7   0          1.07          7.14         5.95 o                         
   9   7   0          5.86          9.89         4.43 o                         
   0   8   0        688.30        704.71         8.10 o                         
   1   8   0       1900.47       1947.99        14.58 o                         
   2   8   0        939.72        940.78        31.19 o                         
   3   8   0        141.68        140.73         4.21 o                         
   4   8   0        896.20        795.93        22.54 o                         
   5   8   0         62.67         71.63         4.28 o                         
   6   8   0        128.48        125.25         9.36 o                         
   7   8   0        105.65        134.89         6.39 o                         
   8   8   0         61.41         65.35         6.37 o                         
   1   9   0        266.03        279.96         7.82 o                         
   2   9   0          3.08          1.70         4.17 o                         
   3   9   0        102.82        110.01        11.61 o                         
   4   9   0        135.26        124.27         3.68 o                         
   5   9   0         37.92         39.51         3.79 o                         
   6   9   0         19.92         19.15         4.15 o                         
   7   9   0          3.79          5.85         4.14 o                         
   0  10   0         16.59         18.17         3.96 o                         
   1  10   0          3.90          6.60         3.78 o                         
   2  10   0        464.84        496.89         5.66 o                         
   3  10   0        132.14        121.17        10.84 o                         
   4  10   0        512.00        498.15         7.93 o                         
   5  10   0        321.00        281.29        11.61 o                         
   6  10   0        182.34        153.27         4.68 o                         
   1  11   0         27.71         24.22         3.35 o                         
   2  11   0        159.35        168.41         4.70 o                         
   3  11   0         24.73         22.28         4.24 o                         
   4  11   0          5.09          8.53         3.97 o                         
   5  11   0          2.95          2.78         4.13 o                         
   0  12   0        145.49        130.85         5.56 o                         
   1  12   0         46.07         43.08         4.47 o                         
   2  12   0         90.80         89.67         4.61 o                         
   3  12   0        119.44        110.17        22.83 o                         
 -11   1   1        374.47        390.32        19.35 o                         
 -10   1   1        268.07        272.53        17.57 o                         
  -9   1   1        415.79        461.07        24.52 o                         
  -8   1   1        178.10        173.47        14.07 o                         
  -7   1   1        542.46        468.88         7.95 o                         
  -6   1   1        282.04        288.91         7.14 o                         
  -5   1   1       5615.02       4821.90        25.13 o                         
  -4   1   1        429.55        400.17         8.46 o                         
  -3   1   1       7401.68       5911.81        32.30 o                         
  -2   1   1       4354.09       3758.57        63.43 o                         
  -1   1   1        927.14       1150.26        45.95 o                         
   0   1   1       7995.80       6702.24        95.28 o                         
   1   1   1        314.33        301.78         7.38 o                         
   2   1   1       1630.43       1575.54        36.66 o                         
   3   1   1          6.09         16.65         3.84 o                         
   4   1   1        443.02        434.05         8.98 o                         
   5   1   1        240.01        262.06         5.63 o                         
   6   1   1       2098.06       2149.15       107.14 o                         
   7   1   1        452.66        475.98        15.46 o                         
   8   1   1        669.29        658.63        14.91 o                         
   9   1   1        124.03        130.38         4.17 o                         
  10   1   1        185.08        170.35         4.52 o                         
 -11   2   1         12.29          9.94         3.22 o                         
 -10   2   1          1.02          2.06         3.70 o                         
  -9   2   1         41.38         38.18         3.37 o                         
  -8   2   1         31.26         33.85         4.66 o                         
  -7   2   1          4.15          4.37         3.10 o                         
  -6   2   1          0.42          0.54         3.99 o                         
  -5   2   1         12.88         11.41         3.93 o                         
  -4   2   1         54.01         60.78         4.85 o                         
  -3   2   1        104.57        111.58         6.65 o                         
  -2   2   1       2541.15       2641.14        46.39 o                         
  -1   2   1          1.45          1.12         2.77 o                         
   0   2   1       3376.35       3405.88       123.49 o                         
   1   2   1        707.84        711.73        32.54 o                         
   2   2   1       1641.07       1809.79        11.65 o                         
   3   2   1         32.59         44.07         4.89 o                         
   4   2   1         83.49         83.51         4.94 o                         
   5   2   1          6.29          6.77         3.37 o                         
   6   2   1         48.74         54.15         3.79 o                         
   7   2   1          0.04          0.96         3.45 o                         
   8   2   1          0.67          4.00         3.59 o                         
   9   2   1        114.08        107.12         5.12 o                         
  10   2   1         10.63          7.82         6.19 o                         
 -11   3   1         73.56         74.10         5.33 o                         
 -10   3   1        139.58        153.55         7.08 o                         
  -9   3   1        194.25        203.99         8.16 o                         
  -8   3   1          2.17          3.52         3.86 o                         
  -7   3   1       1520.77       1584.72        64.96 o                         
  -6   3   1       2504.55       2708.90        64.43 o                         
  -5   3   1       2779.54       2521.30        20.91 o                         
  -4   3   1        809.63        793.24        34.74 o                         
  -3   3   1          9.52         23.59         3.04 o                         
  -2   3   1        224.57        223.32         5.21 o                         
  -1   3   1        123.97        244.45        65.81 o                         
   0   3   1       1480.74       1612.49        48.89 o                         
   1   3   1       1746.06       1967.79        58.35 o                         
   2   3   1       4638.76       4745.69       211.21 o                         
   3   3   1       7523.33       7489.09        26.94 o                         
   4   3   1       3458.84       3726.52        18.89 o                         
   5   3   1       1932.94       2119.89        14.21 o                         
   6   3   1       1911.07       2145.36        14.03 o                         
   7   3   1        426.49        446.55         7.12 o                         
   8   3   1        110.78        124.49         5.98 o                         
   9   3   1         24.11         18.04         5.87 o                         
  10   3   1         83.56         91.33         6.70 o                         
 -10   4   1          5.85          9.60         6.31 o                         
  -9   4   1        250.18        268.94         8.82 o                         
  -8   4   1        247.09        272.03         5.86 o                         
  -7   4   1          0.02          2.22         3.12 o                         
  -6   4   1         12.29         16.14         3.12 o                         
  -5   4   1        313.28        307.69        26.71 o                         
  -4   4   1        121.39        144.12         7.14 o                         
  -3   4   1         60.99         65.25         2.88 o                         
  -2   4   1        785.94        796.81        34.80 o                         
  -1   4   1        123.51        131.93         3.40 o                         
   0   4   1        932.81       1000.91        42.77 o                         
   1   4   1        161.29        157.78         4.30 o                         
   2   4   1         71.37         77.95         3.18 o                         
   3   4   1       1507.35       1727.97        71.64 o                         
   4   4   1        188.01        192.45         6.03 o                         
   5   4   1          0.64         -1.09         4.45 o                         
   6   4   1        191.32        193.59         5.18 o                         
   7   4   1         69.63         73.76         5.64 o                         
   8   4   1         12.95         15.81         5.49 o                         
   9   4   1          1.76          2.74         5.93 o                         
  10   4   1         42.45         44.64         6.39 o                         
 -10   5   1        259.13        240.41         6.83 o                         
  -9   5   1         56.14         63.41         6.06 o                         
  -8   5   1        134.84        145.73         6.17 o                         
  -7   5   1        237.19        258.13         4.99 o                         
  -6   5   1       1150.61       1257.16        63.37 o                         
  -5   5   1       1881.65       2003.74       125.52 o                         
  -4   5   1          3.31          8.40         2.15 o                         
  -3   5   1       1722.73       1795.54        65.50 o                         
  -2   5   1        300.32        240.29         6.86 o                         
  -1   5   1       2497.33       2501.15        73.02 o                         
   0   5   1        666.23        699.46         8.67 o                         
   1   5   1        178.98        162.27         7.49 o                         
   2   5   1       2587.75       2748.90        76.81 o                         
   3   5   1        698.13        684.90        29.49 o                         
   4   5   1        942.03       1016.65        61.69 o                         
   5   5   1        459.05        441.78         6.73 o                         
   6   5   1        709.17        772.41         9.14 o                         
   7   5   1        814.26        812.50         8.77 o                         
   8   5   1         62.88         79.76         5.87 o                         
   9   5   1        114.52        114.55         6.65 o                         
 -10   6   1          7.64          5.67         4.58 o                         
  -9   6   1          4.42          5.77         5.87 o                         
  -8   6   1         32.56         36.18         5.07 o                         
  -7   6   1        156.67        166.43         5.94 o                         
  -6   6   1        210.74        199.51         8.97 o                         
  -5   6   1        155.91        167.54         5.68 o                         
  -4   6   1        890.72        931.22        30.54 o                         
  -3   6   1         58.07         54.54         2.83 o                         
  -2   6   1         82.08        108.95         3.16 o                         
  -1   6   1        354.40        372.23        12.10 o                         
   0   6   1          8.02         10.00         2.81 o                         
   1   6   1          1.22          2.41         2.68 o                         
   2   6   1          3.30          6.05         3.12 o                         
   3   6   1         84.75        102.25         3.85 o                         
   4   6   1        120.70        128.63         6.95 o                         
   5   6   1        222.33        219.31        12.31 o                         
   6   6   1          0.06          2.72         5.05 o                         
   7   6   1         32.96         32.61         5.54 o                         
   8   6   1          0.00          0.65         3.83 o                         
   9   6   1          0.05         -0.05         4.12 o                         
  -9   7   1        242.13        226.38         6.42 o                         
  -8   7   1        118.84        124.87         6.47 o                         
  -7   7   1        256.28        254.28        19.64 o                         
  -6   7   1        385.80        404.42        14.93 o                         
  -5   7   1        279.93        315.45         9.93 o                         
  -4   7   1        618.69        615.07        26.48 o                         
  -3   7   1        730.58        805.84        26.31 o                         
  -2   7   1       1163.17       1185.95        56.03 o                         
  -1   7   1       2710.84       2778.84        27.13 o                         
   0   7   1        532.28        531.15        13.35 o                         
   1   7   1        353.04        345.83        18.00 o                         
   2   7   1         27.85         36.59         3.56 o                         
   3   7   1          5.49          8.50         3.31 o                         
   4   7   1         12.02         15.20         3.37 o                         
   5   7   1         28.80         27.02         3.86 o                         
   6   7   1        282.60        319.50         7.19 o                         
   7   7   1        342.14        387.69         7.38 o                         
   8   7   1        359.90        372.99         8.10 o                         
  -8   8   1          0.04         -0.41         4.32 o                         
  -7   8   1          0.77          2.96         3.96 o                         
  -6   8   1          0.34          0.28         2.53 o                         
  -5   8   1         32.90         35.19         3.19 o                         
  -4   8   1         79.13         81.51         2.84 o                         
  -3   8   1          0.66          5.24         2.45 o                         
  -2   8   1          6.27         10.08         2.32 o                         
  -1   8   1        607.70        619.96        13.39 o                         
   0   8   1         17.80         19.41         2.29 o                         
   1   8   1          6.89         12.85         5.64 o                         
   2   8   1          8.75         12.77         2.92 o                         
   3   8   1         14.76         20.00         2.85 o                         
   4   8   1          0.73         -0.17         3.02 o                         
   5   8   1          0.01          2.69         3.74 o                         
   6   8   1          1.03         11.41         5.33 o                         
   7   8   1          0.86         -3.99         5.95 o                         
   8   8   1          0.06          1.94         5.98 o                         
  -8   9   1         61.91         78.60         6.88 o                         
  -7   9   1        438.44        454.56        55.60 o                         
  -6   9   1        382.12        365.18        15.22 o                         
  -5   9   1        300.51        311.47        27.45 o                         
  -4   9   1        227.33        248.13        13.52 o                         
  -3   9   1        135.29        147.57         4.31 o                         
  -2   9   1         39.92         44.23         2.56 o                         
  -1   9   1        652.72        668.51        32.51 o                         
   0   9   1         27.62         30.60         3.81 o                         
   1   9   1        126.56        128.10         3.65 o                         
   2   9   1       1140.74       1177.44         8.40 o                         
   3   9   1        127.03        139.92        17.96 o                         
   4   9   1        373.21        405.52         8.51 o                         
   5   9   1        172.24        161.98         4.36 o                         
   6   9   1        113.20        119.86         4.83 o                         
   7   9   1        134.52        136.88         6.86 o                         
  -6  10   1          0.07          1.48         3.23 o                         
  -5  10   1          0.83          1.53         3.03 o                         
  -4  10   1          5.87          7.31         3.77 o                         
  -3  10   1          3.46          0.65         3.15 o                         
  -2  10   1         88.39         84.31         4.21 o                         
  -1  10   1         97.04        108.29        13.01 o                         
   0  10   1          1.21          8.21         3.65 o                         
   1  10   1          3.90          0.92         3.14 o                         
   2  10   1        115.90        134.35        22.54 o                         
   3  10   1          1.52          1.98         3.16 o                         
   4  10   1         55.25         45.26         4.09 o                         
   5  10   1          1.95          7.12         3.39 o                         
   6  10   1         20.64         18.55         4.01 o                         
  -5  11   1        152.08        151.10        10.90 o                         
  -4  11   1         24.00         23.48         3.07 o                         
  -3  11   1         74.76         68.78         3.88 o                         
  -2  11   1         38.13         37.00         3.54 o                         
  -1  11   1         89.50         93.10         4.40 o                         
   0  11   1        153.74        174.39         9.05 o                         
   1  11   1        210.24        209.96        21.49 o                         
   2  11   1        506.73        418.26         5.72 o                         
   3  11   1        300.07        252.97        18.82 o                         
   4  11   1        207.13        182.08         4.64 o                         
  -3  12   1         19.04         14.87         4.38 o                         
  -2  12   1          0.92          2.84         3.53 o                         
  -1  12   1         16.34         13.81         3.61 o                         
   0  12   1          5.27          4.81         3.37 o                         
   1  12   1          5.44          2.44         3.06 o                         
   2  12   1          0.00          0.89         4.35 o                         
 -11   0   2        433.15        437.72        40.78 o                         
 -10   0   2         16.88         22.05         4.66 o                         
  -9   0   2         43.31         51.71         4.40 o                         
  -8   0   2        548.68        524.86         7.82 o                         
  -7   0   2          3.76         13.72         3.73 o                         
  -6   0   2        336.13        394.81         6.70 o                         
  -5   0   2       1292.94       1267.20        11.28 o                         
  -4   0   2       3725.69       3018.47        17.99 o                         
  -3   0   2      11102.50       7588.75        30.20 o                         
  -2   0   2         94.69        107.35         3.63 o                         
  -1   0   2       1494.55       1291.69        11.17 o                         
   0   0   2        656.91        717.06         9.65 o                         
   1   0   2      38704.37      25880.73        81.68 o                         
   2   0   2       2402.91       2227.43        26.51 o                         
   3   0   2         86.06         99.51         6.11 o                         
   4   0   2        480.49        464.77         9.76 o                         
   5   0   2       1617.98       1504.16        16.02 o                         
   6   0   2       2178.23       2151.36        18.87 o                         
   7   0   2        598.22        602.35        11.70 o                         
   8   0   2         98.48         92.50         7.32 o                         
   9   0   2        396.91        374.45         6.69 o                         
  10   0   2         73.12         74.32         5.08 o                         
 -11   1   2          1.90          3.15         2.74 o                         
 -10   1   2         18.20         15.12         3.03 o                         
  -9   1   2          1.21          2.41         3.16 o                         
  -8   1   2         44.07         47.46         7.91 o                         
  -7   1   2         24.21         20.26         4.19 o                         
  -6   1   2          9.37          7.92         3.57 o                         
  -5   1   2        854.63        819.05         9.63 o                         
  -4   1   2        484.45        488.97         8.02 o                         
  -3   1   2         57.68         78.26         3.11 o                         
  -2   1   2        738.43        789.33        23.90 o                         
  -1   1   2        517.20        501.76        18.65 o                         
   0   1   2        718.58        647.97        26.43 o                         
   1   1   2       5458.80       5372.66       204.68 o                         
   2   1   2         59.43         81.92         5.48 o                         
   3   1   2         63.29         82.18         4.12 o                         
   4   1   2         38.45         39.97         3.89 o                         
   5   1   2          2.73          4.15         3.50 o                         
   6   1   2         64.58         68.82         4.35 o                         
   7   1   2          2.72          3.15         3.09 o                         
   8   1   2          6.42          5.63         3.20 o                         
   9   1   2          4.86          4.27         3.80 o                         
  10   1   2          5.33          3.95         3.35 o                         
 -11   2   2         41.38         36.27         3.02 o                         
 -10   2   2         82.76         86.23         3.38 o                         
  -9   2   2        319.37        340.49         7.87 o                         
  -8   2   2        348.48        336.76         7.40 o                         
  -7   2   2       1330.41       1359.72        12.53 o                         
  -6   2   2        231.42        210.67         5.90 o                         
  -5   2   2       1520.05       1414.12        13.33 o                         
  -4   2   2       2567.70       2497.48       115.44 o                         
  -3   2   2        745.29        629.21         7.36 o                         
  -2   2   2        274.41        353.31         8.26 o                         
  -1   2   2        475.79        457.42        25.82 o                         
   0   2   2       3820.30       3853.17       107.81 o                         
   1   2   2      24672.38      21002.72       642.30 o                         
   2   2   2       2378.73       2340.33        58.54 o                         
   3   2   2       2104.13       2120.64        19.01 o                         
   4   2   2          7.34         14.62         4.56 o                         
   5   2   2       1435.30       1389.59        12.76 o                         
   6   2   2        243.71        254.80         7.01 o                         
   7   2   2         91.63         84.16         4.58 o                         
   8   2   2         15.72         21.61         5.46 o                         
   9   2   2         24.37         30.02         5.95 o                         
  10   2   2        154.70        141.80         7.69 o                         
 -11   3   2          0.49          1.93         3.11 o                         
 -10   3   2          0.37          2.52         3.84 o                         
  -9   3   2         25.38         24.50         4.05 o                         
  -8   3   2         26.98         33.18         5.87 o                         
  -7   3   2        194.05        203.40         6.47 o                         
  -6   3   2         35.29         33.21         4.50 o                         
  -5   3   2        244.09        244.03        12.72 o                         
  -4   3   2        455.63        490.41        16.81 o                         
  -3   3   2        458.84        532.29         6.14 o                         
  -2   3   2         66.58         77.82         3.42 o                         
  -1   3   2        149.53        144.83         3.89 o                         
   0   3   2        952.28       1022.98        48.22 o                         
   1   3   2        370.99        364.01         5.19 o                         
   2   3   2         96.31        131.57         3.80 o                         
   3   3   2         16.36         13.06         3.40 o                         
   4   3   2          7.17          7.14         3.42 o                         
   5   3   2         28.87         39.00         4.89 o                         
   6   3   2          3.68          2.95         4.58 o                         
   7   3   2         78.64         75.55         5.59 o                         
   8   3   2         12.19         11.65         5.54 o                         
   9   3   2         82.62         65.58         6.39 o                         
 -11   4   2          6.00          8.71         4.54 o                         
 -10   4   2        226.32        244.77         5.38 o                         
  -9   4   2        138.53        151.25         5.10 o                         
  -8   4   2        724.37        787.90        26.62 o                         
  -7   4   2        497.83        570.37        31.98 o                         
  -6   4   2       2393.59       2188.26       129.00 o                         
  -5   4   2       1244.59       1204.51        95.56 o                         
  -4   4   2       1417.74       1361.98        69.48 o                         
  -3   4   2        503.80        494.31         7.73 o                         
  -2   4   2        106.62         96.80         3.64 o                         
  -1   4   2       2233.26       2237.17        11.05 o                         
   0   4   2       3934.29       4219.04       124.54 o                         
   1   4   2       8378.40       8687.11       272.99 o                         
   2   4   2       5953.02       5917.08        25.92 o                         
   3   4   2       1407.49       1444.19       103.74 o                         
   4   4   2        206.70        219.39         6.13 o                         
   5   4   2        174.50        173.17         4.92 o                         
   6   4   2         61.72         65.40         5.23 o                         
   7   4   2         15.26         11.36         5.36 o                         
   8   4   2          1.38          8.85         5.33 o                         
   9   4   2          7.42          4.24         5.72 o                         
 -10   5   2          4.79          7.83         4.83 o                         
  -9   5   2        306.67        340.79        15.18 o                         
  -8   5   2        146.90        147.05         4.32 o                         
  -7   5   2         81.89         88.90         3.70 o                         
  -6   5   2         57.98         49.32         2.79 o                         
  -5   5   2         88.54         88.18         3.04 o                         
  -4   5   2         16.63         10.88         1.96 o                         
  -3   5   2         12.31         20.44         2.33 o                         
  -2   5   2        473.18        521.11        18.77 o                         
  -1   5   2         73.06         91.90         3.08 o                         
   0   5   2          7.15          4.94         2.35 o                         
   1   5   2         83.09         95.83         3.13 o                         
   2   5   2         41.00         62.35         2.71 o                         
   3   5   2         15.88         24.99         3.04 o                         
   4   5   2         45.54         52.07         5.10 o                         
   5   5   2        351.94        366.96         6.31 o                         
   6   5   2          0.25          2.33         4.87 o                         
   7   5   2         21.32         26.68         5.28 o                         
   8   5   2         15.81         18.09         4.17 o                         
   9   5   2         28.58         21.48         4.56 o                         
 -10   6   2        208.31        192.71         6.06 o                         
  -9   6   2          3.39          7.06         4.71 o                         
  -8   6   2        251.23        271.78         5.88 o                         
  -7   6   2         23.51         26.94         3.07 o                         
  -6   6   2        288.78        280.63         8.18 o                         
  -5   6   2        355.45        362.93        10.86 o                         
  -4   6   2       1098.06       1184.33        23.46 o                         
  -3   6   2       2058.35       2092.47        88.30 o                         
  -2   6   2        969.87        935.61        33.65 o                         
  -1   6   2       1381.05       1452.15        30.75 o                         
   0   6   2       1898.68       2122.73        53.94 o                         
   1   6   2        842.86        992.86        43.99 o                         
   2   6   2        268.50        289.52        13.37 o                         
   3   6   2         91.94         86.06         3.60 o                         
   4   6   2        333.83        359.19         9.71 o                         
   5   6   2        400.97        398.74         7.04 o                         
   6   6   2        458.97        494.30         7.97 o                         
   7   6   2        315.61        338.21         7.27 o                         
   8   6   2        128.52        114.96         5.15 o                         
  -9   7   2         11.21          6.86         5.06 o                         
  -8   7   2          3.55          2.96         4.46 o                         
  -7   7   2         12.43         16.40         2.62 o                         
  -6   7   2          2.14          2.76         2.59 o                         
  -5   7   2        109.67        103.59         4.62 o                         
  -4   7   2         16.86         17.56         2.79 o                         
  -3   7   2          1.28          3.30         2.39 o                         
  -2   7   2         73.15         64.96         2.71 o                         
  -1   7   2        211.69        221.70         6.95 o                         
   0   7   2        364.00        356.87        12.85 o                         
   1   7   2         27.43         27.29         2.35 o                         
   2   7   2         62.26         59.49         2.83 o                         
   3   7   2          0.14          1.56         3.53 o                         
   4   7   2          0.05         -1.39         3.78 o                         
   5   7   2         96.10         84.27         4.50 o                         
   6   7   2         52.91         46.84         4.35 o                         
   7   7   2         33.25         27.74         5.62 o                         
   8   7   2          6.57          3.34         4.14 o                         
  -9   8   2         53.17         40.19         4.92 o                         
  -8   8   2         13.54         13.64         3.64 o                         
  -7   8   2         71.25         64.87         3.22 o                         
  -6   8   2         79.27         85.76         5.05 o                         
  -5   8   2        124.23        133.17         3.15 o                         
  -4   8   2        453.46        513.05        27.79 o                         
  -3   8   2        728.10        719.56        25.55 o                         
  -2   8   2        226.84        248.93         6.24 o                         
  -1   8   2        718.06        691.69        18.36 o                         
   0   8   2        728.73        775.55        34.38 o                         
   1   8   2        146.47        166.88         4.15 o                         
   2   8   2        320.90        341.07         4.55 o                         
   3   8   2        318.47        303.14         4.75 o                         
   4   8   2        102.49         89.55         3.76 o                         
   5   8   2        710.89        754.17         8.64 o                         
   6   8   2        119.11        118.04         6.37 o                         
   7   8   2        178.68        169.78         6.91 o                         
  -8   9   2          0.10          6.55         4.44 o                         
  -7   9   2          1.40          4.07         3.42 o                         
  -6   9   2         99.53         90.85         3.38 o                         
  -5   9   2        169.25        148.91         3.43 o                         
  -4   9   2        215.77        216.74         8.54 o                         
  -3   9   2        116.14        103.62         5.69 o                         
  -2   9   2        168.33        181.35         3.62 o                         
  -1   9   2         38.89         36.44         2.49 o                         
   0   9   2         21.04         26.46         3.04 o                         
   1   9   2         46.93         50.70         2.57 o                         
   2   9   2        562.13        576.13         6.10 o                         
   3   9   2          0.47          1.55         2.95 o                         
   4   9   2         76.38         70.79         6.31 o                         
   5   9   2          4.79          7.35         4.44 o                         
   6   9   2         16.29         15.97         5.87 o                         
  -7  10   2        124.46        127.56        15.40 o                         
  -6  10   2        323.22        286.00         9.19 o                         
  -5  10   2        155.68        179.23        14.70 o                         
  -4  10   2         81.95         87.41         3.19 o                         
  -3  10   2        471.73        446.08        27.81 o                         
  -2  10   2         38.91         37.82         2.52 o                         
  -1  10   2        841.03        823.26        24.98 o                         
   0  10   2        156.95        151.78         4.21 o                         
   1  10   2        330.40        333.48        10.66 o                         
   2  10   2        481.63        528.62        51.37 o                         
   3  10   2        319.51        317.07         4.86 o                         
   4  10   2         88.44         74.87         3.93 o                         
   5  10   2         88.26         78.19         4.97 o                         
  -5  11   2         58.23         49.15         6.30 o                         
  -4  11   2          8.97          8.44         3.32 o                         
  -3  11   2          1.68          4.07         4.08 o                         
  -2  11   2         12.55         11.12         3.92 o                         
  -1  11   2          5.13          3.05         3.93 o                         
   0  11   2          4.66          3.11         3.31 o                         
   1  11   2         13.38         12.03         3.43 o                         
   2  11   2         41.41         42.01        10.46 o                         
   3  11   2         38.90         31.80         3.63 o                         
   4  11   2         63.15         51.02         4.62 o                         
  -3  12   2        279.13        229.28        14.04 o                         
  -2  12   2        348.67        276.70        15.10 o                         
  -1  12   2        132.18        129.37        20.15 o                         
   0  12   2        163.10        135.32         6.53 o                         
   1  12   2        184.05        173.22         6.86 o                         
   2  12   2          8.22          5.14         4.38 o                         
 -11   1   3        348.83        296.32         5.40 o                         
 -10   1   3        273.76        267.14        12.27 o                         
  -9   1   3        172.42        156.32        15.58 o                         
  -8   1   3        232.46        245.78         3.86 o                         
  -7   1   3         83.22         70.83         3.34 o                         
  -6   1   3       1232.05       1104.15        27.98 o                         
  -5   1   3       2149.07       2082.58        22.34 o                         
  -4   1   3      13925.72       9995.13       233.49 o                         
  -3   1   3        939.78        794.71        17.72 o                         
  -2   1   3       4748.43       3967.41        96.95 o                         
  -1   1   3       1717.28       1735.09        37.15 o                         
   0   1   3        144.62        180.69        10.99 o                         
   1   1   3       3330.06       3066.73        62.02 o                         
   2   1   3         18.52         17.46         2.25 o                         
   3   1   3         57.33         56.96         3.49 o                         
   4   1   3       1496.33       1321.09        10.65 o                         
   5   1   3       1266.09       1250.10        10.70 o                         
   6   1   3        934.06        948.59         9.55 o                         
   7   1   3        852.31        871.88         9.54 o                         
   8   1   3        132.03        129.60         4.64 o                         
   9   1   3        142.00        130.27         5.36 o                         
 -11   2   3         10.49          9.07         3.29 o                         
 -10   2   3          0.02          0.04         2.57 o                         
  -9   2   3         12.67         16.41         3.18 o                         
  -8   2   3         29.55         26.40         4.61 o                         
  -7   2   3          1.78          2.48         4.22 o                         
  -6   2   3         38.33         50.57         4.30 o                         
  -5   2   3        118.17        121.93         3.60 o                         
  -4   2   3       3044.99       2711.71       110.12 o                         
  -3   2   3        823.27        869.26         6.92 o                         
  -2   2   3       1397.80       1423.85        36.19 o                         
  -1   2   3        903.79        880.10        36.52 o                         
   0   2   3        244.25        225.42         7.09 o                         
   1   2   3         12.38         11.48         2.05 o                         
   2   2   3         66.25         69.83         3.01 o                         
   3   2   3        933.10        997.68        42.69 o                         
   4   2   3          1.93          1.60         2.18 o                         
   5   2   3          0.48          2.20         4.58 o                         
   6   2   3          3.80          0.05         4.92 o                         
   7   2   3          0.23          3.75         4.81 o                         
   8   2   3         29.62         26.94         5.62 o                         
   9   2   3          1.45          1.97         5.72 o                         
 -11   3   3        150.99        142.86         5.86 o                         
 -10   3   3       1133.91       1113.27        58.34 o                         
  -9   3   3       1455.41       1452.32        14.52 o                         
  -8   3   3        827.64        853.03        10.09 o                         
  -7   3   3        460.51        474.83         8.05 o                         
  -6   3   3       1498.76       1361.82        10.24 o                         
  -5   3   3        973.96       1036.30        26.85 o                         
  -4   3   3        169.89        172.31         3.90 o                         
  -3   3   3        987.81       1079.94        65.26 o                         
  -2   3   3        174.70        138.80         3.90 o                         
  -1   3   3       1423.90       1220.37        48.76 o                         
   0   3   3       6165.80       6047.67        17.37 o                         
   1   3   3        156.93        124.26         5.61 o                         
   2   3   3       2701.74       2622.92       127.20 o                         
   3   3   3        389.19        370.95         5.99 o                         
   4   3   3        103.98         86.18        12.41 o                         
   5   3   3        223.81        239.40         6.57 o                         
   6   3   3         97.17         93.58         5.59 o                         
   7   3   3        445.20        451.85         8.70 o                         
   8   3   3        266.69        257.07         7.63 o                         
   9   3   3         97.72         94.52         6.70 o                         
 -11   4   3          2.31          1.79         4.79 o                         
 -10   4   3         23.18         27.77         4.19 o                         
  -9   4   3          0.27         -0.53         2.89 o                         
  -8   4   3        448.36        479.29         8.64 o                         
  -7   4   3       1322.47       1217.25        64.82 o                         
  -6   4   3         31.03         28.79         3.66 o                         
  -5   4   3         10.63         14.26         2.74 o                         
  -4   4   3          4.63          5.81         2.80 o                         
  -3   4   3       1202.36       1279.67        35.33 o                         
  -2   4   3        575.22        641.24        33.74 o                         
  -1   4   3         93.60         99.01         3.31 o                         
   0   4   3        279.50        274.40        15.26 o                         
   1   4   3         23.23         24.66         3.31 o                         
   2   4   3          4.97          1.24         2.40 o                         
   3   4   3        233.05        241.76        17.00 o                         
   4   4   3        401.23        449.96         5.40 o                         
   5   4   3         29.21         27.61         3.68 o                         
   6   4   3          0.30         -1.29         5.02 o                         
   7   4   3          1.00         -0.26         5.38 o                         
   8   4   3         14.03         17.00         5.64 o                         
   9   4   3         29.25         31.32         4.56 o                         
 -10   5   3        371.86        357.28         6.47 o                         
  -9   5   3        544.75        544.41         7.00 o                         
  -8   5   3        435.19        488.46        39.73 o                         
  -7   5   3         39.87         40.06         3.26 o                         
  -6   5   3       1362.51       1286.21        71.90 o                         
  -5   5   3       1009.61       1040.54        19.00 o                         
  -4   5   3       2009.74       2006.01        68.58 o                         
  -3   5   3         11.49         19.97         3.58 o                         
  -2   5   3        998.74        957.78        13.95 o                         
  -1   5   3        770.93        706.26        24.46 o                         
   0   5   3       1342.33       1407.32        38.69 o                         
   1   5   3        251.13        270.37         3.91 o                         
   2   5   3         76.51         67.97         5.95 o                         
   3   5   3        343.98        357.06        15.05 o                         
   4   5   3        604.39        604.63         8.07 o                         
   5   5   3        104.78        103.55         4.58 o                         
   6   5   3        439.70        444.09         7.84 o                         
   7   5   3        255.47        262.46         6.06 o                         
   8   5   3        282.76        285.44         7.61 o                         
 -10   6   3         57.49         53.10         7.98 o                         
  -9   6   3         48.85         60.97         8.26 o                         
  -8   6   3          1.13          4.42         3.01 o                         
  -7   6   3         64.94         66.83         3.06 o                         
  -6   6   3        298.44        311.45        17.60 o                         
  -5   6   3         39.69         41.21         3.41 o                         
  -4   6   3        135.19        143.48         7.08 o                         
  -3   6   3          2.90          2.94         3.09 o                         
  -2   6   3        124.38        147.02        10.47 o                         
  -1   6   3        572.62        675.79        10.38 o                         
   0   6   3          4.72         11.35         3.75 o                         
   1   6   3         59.18         62.23         2.62 o                         
   2   6   3         11.01          9.43         2.39 o                         
   3   6   3        100.34        109.42         6.37 o                         
   4   6   3         86.29         86.11         4.37 o                         
   5   6   3         31.71         33.52         5.28 o                         
   6   6   3          2.31          2.04         4.99 o                         
   7   6   3          1.27          4.32         5.25 o                         
   8   6   3          0.00          1.89         5.80 o                         
  -9   7   3         23.02         24.82         4.43 o                         
  -8   7   3         85.94         76.12         5.26 o                         
  -7   7   3         51.40         59.81         2.86 o                         
  -6   7   3        342.15        365.61         6.12 o                         
  -5   7   3       1785.29       1920.63       104.87 o                         
  -4   7   3       1514.89       1609.41        48.77 o                         
  -3   7   3       1335.25       1342.68        81.32 o                         
  -2   7   3       1029.80       1100.32        52.85 o                         
  -1   7   3        115.40        115.44         3.63 o                         
   0   7   3       1755.31       1827.40        80.82 o                         
   1   7   3          2.50          3.59         2.43 o                         
   2   7   3        191.33        183.53         6.22 o                         
   3   7   3        432.90        458.87        29.13 o                         
   4   7   3        519.53        490.62         6.78 o                         
   5   7   3        666.59        753.23         8.85 o                         
   6   7   3        195.61        196.02         6.47 o                         
   7   7   3        214.69        211.76         7.40 o                         
  -9   8   3          0.13         -0.20         4.05 o                         
  -8   8   3         15.65         14.79         3.13 o                         
  -7   8   3         13.48         13.49         2.75 o                         
  -6   8   3          3.71          0.71         2.51 o                         
  -5   8   3         96.71         98.16         3.25 o                         
  -4   8   3        127.09        144.41         3.23 o                         
  -3   8   3        416.29        390.97        15.58 o                         
  -2   8   3          1.61          0.15         2.46 o                         
  -1   8   3          9.49         13.45         2.59 o                         
   0   8   3        430.99        458.17         6.13 o                         
   1   8   3          0.54          4.05         2.89 o                         
   2   8   3          4.91          5.23         2.54 o                         
   3   8   3         31.46         24.30         3.23 o                         
   4   8   3          4.65          6.21         2.81 o                         
   5   8   3          0.06          6.60         5.15 o                         
   6   8   3          0.22          0.47         5.85 o                         
   7   8   3          1.17          1.09         6.13 o                         
  -8   9   3        168.02        158.23        13.85 o                         
  -7   9   3        120.32        137.64         7.12 o                         
  -6   9   3        642.87        674.44        38.00 o                         
  -5   9   3        241.93        279.15        20.67 o                         
  -4   9   3        173.80        190.21         6.13 o                         
  -3   9   3        152.38        159.83         6.79 o                         
  -2   9   3         26.63         28.25         2.68 o                         
  -1   9   3        266.78        285.65         5.61 o                         
   0   9   3        636.24        694.93         9.17 o                         
   1   9   3        137.06        144.70         6.47 o                         
   2   9   3        392.45        408.90        26.62 o                         
   3   9   3        607.56        645.64        26.75 o                         
   4   9   3         80.32         71.24         4.76 o                         
   5   9   3        164.43        146.25         5.18 o                         
   6   9   3         33.28         26.99         4.66 o                         
  -7  10   3          2.15          2.10         3.10 o                         
  -6  10   3          9.07          5.94         3.36 o                         
  -5  10   3          2.78          5.94         2.71 o                         
  -4  10   3         45.95         51.85         4.05 o                         
  -3  10   3        190.32        205.28         3.82 o                         
  -2  10   3        136.32        135.26        11.03 o                         
  -1  10   3          0.37          1.89         3.23 o                         
   0  10   3          5.10          6.55         2.85 o                         
   1  10   3          4.79          8.87         3.20 o                         
   2  10   3         17.48         19.82         4.04 o                         
   3  10   3          0.02          0.55         3.14 o                         
   4  10   3        103.07         80.79         4.05 o                         
   5  10   3         25.47         22.62         6.11 o                         
  -5  11   3        112.14        114.00         7.06 o                         
  -4  11   3         37.62         38.67         3.16 o                         
  -3  11   3         18.38         20.77         3.33 o                         
  -2  11   3         85.14         83.73         3.26 o                         
  -1  11   3         40.06         52.42         3.45 o                         
   0  11   3         64.83         64.72         4.21 o                         
   1  11   3        170.82        186.21        16.11 o                         
   2  11   3        100.77         90.83         4.70 o                         
   3  11   3        216.33        174.62         8.37 o                         
  -3  12   3         17.12         12.21         4.61 o                         
  -2  12   3          0.01         -1.40         4.37 o                         
  -1  12   3          7.24          2.76         3.54 o                         
   0  12   3          0.24          2.69         4.35 o                         
   1  12   3          2.13          2.72         3.57 o                         
 -11   0   4        272.63        257.13         6.00 o                         
 -10   0   4         32.80         30.95         4.71 o                         
  -9   0   4          2.25          4.94         4.24 o                         
  -8   0   4        129.42        129.82         3.88 o                         
  -7   0   4       3693.52       3120.78        15.27 o                         
  -6   0   4       3245.20       2983.35        14.80 o                         
  -5   0   4       1763.32       1519.67        10.79 o                         
  -4   0   4      15180.48      10732.96        20.29 o                         
  -3   0   4       3496.55       3094.04        29.27 o                         
  -2   0   4       2929.53       2403.81        32.83 o                         
  -1   0   4       1808.11       1543.55        40.49 o                         
   0   0   4       2271.01       2103.06        39.42 o                         
   1   0   4       1698.98       1434.57       111.95 o                         
   2   0   4       5084.79       4396.59       130.84 o                         
   3   0   4        289.96        284.20        16.78 o                         
   4   0   4        853.47        849.44        18.58 o                         
   5   0   4        473.19        468.91         9.89 o                         
   6   0   4        670.10        659.88        11.21 o                         
   7   0   4        137.23        130.75         6.68 o                         
   8   0   4          1.26          3.70         5.38 o                         
   9   0   4          1.48          2.01         4.51 o                         
 -11   1   4         12.95         15.22         3.62 o                         
 -10   1   4         43.42         44.05         3.44 o                         
  -9   1   4          6.71          4.13         3.02 o                         
  -8   1   4          0.12          2.13         2.66 o                         
  -7   1   4        250.65        254.56        18.97 o                         
  -6   1   4         29.69         31.48         2.73 o                         
  -5   1   4          8.35          8.53         1.75 o                         
  -4   1   4         81.87         75.14         3.96 o                         
  -3   1   4        185.25        240.78        10.83 o                         
  -2   1   4        117.83        114.01         3.10 o                         
  -1   1   4       2279.32       2238.48        51.36 o                         
   0   1   4        235.69        243.36         4.02 o                         
   1   1   4        605.02        612.35        11.14 o                         
   2   1   4        659.70        567.94        26.55 o                         
   3   1   4         78.58         73.93         4.69 o                         
   4   1   4          0.36          1.13         2.66 o                         
   5   1   4        114.84        107.69         4.48 o                         
   6   1   4          1.75          3.46         3.67 o                         
   7   1   4         13.84         10.73         4.08 o                         
   8   1   4          0.61          1.09         4.15 o                         
   9   1   4          8.46          5.51         7.22 o                         
 -11   2   4        342.95        364.36        31.13 o                         
 -10   2   4        265.13        257.17        15.92 o                         
  -9   2   4        104.41        113.52         3.60 o                         
  -8   2   4        187.98        190.85         7.04 o                         
  -7   2   4        378.85        380.98         4.34 o                         
  -6   2   4        803.16        817.93        22.97 o                         
  -5   2   4        379.07        299.72         6.53 o                         
  -4   2   4        522.23        500.16        18.81 o                         
  -3   2   4       5687.86       5081.30       181.60 o                         
  -2   2   4       1055.90        855.61        21.49 o                         
  -1   2   4       2368.54       2327.31        74.82 o                         
   0   2   4       1811.56       1731.85        74.58 o                         
   1   2   4       1525.96       1568.29        69.37 o                         
   2   2   4       9071.67       8795.69       319.06 o                         
   3   2   4        252.85        252.17         7.54 o                         
   4   2   4        287.00        326.81        20.96 o                         
   5   2   4         61.75         61.83         5.43 o                         
   6   2   4        327.26        326.02         7.48 o                         
   7   2   4        191.05        188.05         6.78 o                         
   8   2   4         25.84         25.49         5.80 o                         
   9   2   4         17.41         23.50         6.08 o                         
 -11   3   4         11.40         12.05         3.77 o                         
 -10   3   4          0.20          1.43         3.39 o                         
  -9   3   4         41.63         40.46         3.28 o                         
  -8   3   4        211.14        206.14         6.16 o                         
  -7   3   4         13.31         11.07         2.46 o                         
  -6   3   4          0.05          0.59         1.84 o                         
  -5   3   4         53.19         54.79         2.39 o                         
  -4   3   4         85.69        107.16        12.73 o                         
  -3   3   4         91.18         79.90         2.91 o                         
  -2   3   4          9.63         15.75         2.38 o                         
  -1   3   4        480.36        434.98         3.92 o                         
   0   3   4        193.81        212.42         7.06 o                         
   1   3   4         11.02         14.09         2.32 o                         
   2   3   4        135.88        154.28         4.97 o                         
   3   3   4         83.74        112.40         3.90 o                         
   4   3   4         80.23         87.56         7.78 o                         
   5   3   4          6.04         14.34         4.56 o                         
   6   3   4          0.18          3.96         3.31 o                         
   7   3   4          0.89          3.16         3.70 o                         
   8   3   4          9.45         11.47         5.51 o                         
 -11   4   4        309.74        354.97        15.91 o                         
 -10   4   4        163.87        173.43         7.17 o                         
  -9   4   4        677.33        690.89         9.81 o                         
  -8   4   4          3.56         12.68         4.71 o                         
  -7   4   4        135.91        132.50         6.86 o                         
  -6   4   4          5.24          7.34         2.22 o                         
  -5   4   4        219.81        188.75         6.85 o                         
  -4   4   4         88.98         83.02         3.34 o                         
  -3   4   4        927.99        911.82        23.32 o                         
  -2   4   4       2178.33       2014.65        26.06 o                         
  -1   4   4       3249.23       3197.52        14.35 o                         
   0   4   4       3652.99       3749.45       101.54 o                         
   1   4   4       3236.66       3282.87       161.22 o                         
   2   4   4       2777.41       2954.38       110.76 o                         
   3   4   4       1043.60       1063.16        10.48 o                         
   4   4   4         85.61         93.52         6.56 o                         
   5   4   4         35.61         39.34         5.02 o                         
   6   4   4        257.95        257.64         6.78 o                         
   7   4   4        138.48        164.01         6.19 o                         
   8   4   4        129.61        116.39         5.28 o                         
 -11   5   4          0.66          1.31         4.96 o                         
 -10   5   4         15.17         18.07         4.21 o                         
  -9   5   4          9.75          7.92         6.34 o                         
  -8   5   4        291.79        281.57         4.72 o                         
  -7   5   4         11.53         10.61         3.07 o                         
  -6   5   4        183.33        189.13         8.97 o                         
  -5   5   4         39.53         35.44         3.04 o                         
  -4   5   4         99.93         98.04         3.13 o                         
  -3   5   4          7.18         13.26         3.07 o                         
  -2   5   4        169.40        187.56         3.74 o                         
  -1   5   4         59.65         54.53         4.78 o                         
   0   5   4        448.04        460.47         4.82 o                         
   1   5   4        207.34        219.79         6.83 o                         
   2   5   4         27.81         25.63         2.27 o                         
   3   5   4         29.22         26.89         3.10 o                         
   4   5   4          7.04          4.48         3.29 o                         
   5   5   4         71.29         68.58         5.51 o                         
   6   5   4        163.41        161.57         6.00 o                         
   7   5   4          0.02         -1.92         5.43 o                         
   8   5   4          4.58          0.96         4.30 o                         
 -10   6   4         28.50         31.06         4.61 o                         
  -9   6   4        143.31        161.11         8.70 o                         
  -8   6   4         37.94         39.63         3.48 o                         
  -7   6   4        888.66        897.20        54.12 o                         
  -6   6   4        135.96        137.64         3.52 o                         
  -5   6   4       2359.29       2142.66       100.13 o                         
  -4   6   4       1474.25       1443.06        50.65 o                         
  -3   6   4       1311.43       1278.92        80.24 o                         
  -2   6   4        948.29        943.78        43.00 o                         
  -1   6   4          4.23         10.29         2.59 o                         
   0   6   4        250.64        274.45         4.24 o                         
   1   6   4        819.81        899.99        34.87 o                         
   2   6   4        302.81        329.13        17.15 o                         
   3   6   4        488.80        481.25        17.57 o                         
   4   6   4        389.99        443.02        44.42 o                         
   5   6   4        269.96        314.43         6.50 o                         
   6   6   4        203.62        205.91         6.65 o                         
   7   6   4         67.14         64.75         6.00 o                         
  -9   7   4          9.19         12.87         4.40 o                         
  -8   7   4          9.55          9.83         2.97 o                         
  -7   7   4        138.31        128.48        13.40 o                         
  -6   7   4          4.42          7.95         2.75 o                         
  -5   7   4          2.52          4.02         2.40 o                         
  -4   7   4        184.70        188.79         4.04 o                         
  -3   7   4         81.40         89.24         2.83 o                         
  -2   7   4         31.02         36.93         2.90 o                         
  -1   7   4          8.66          7.78         2.22 o                         
   0   7   4         48.25         51.74         4.64 o                         
   1   7   4         16.02         17.60         2.93 o                         
   2   7   4        248.20        244.25         5.52 o                         
   3   7   4        195.47        187.30         7.31 o                         
   4   7   4          0.46         -3.57         5.02 o                         
   5   7   4          0.21         -2.46         3.75 o                         
   6   7   4        130.58        111.31         4.92 o                         
   7   7   4          7.37          8.80         6.19 o                         
  -9   8   4        161.62        153.24         8.53 o                         
  -8   8   4        192.03        187.70         8.91 o                         
  -7   8   4        185.41        194.24         5.03 o                         
  -6   8   4        339.60        334.15        12.52 o                         
  -5   8   4        765.49        800.95        62.52 o                         
  -4   8   4        283.79        307.34        17.41 o                         
  -3   8   4        963.57       1034.04        50.99 o                         
  -2   8   4        281.89        282.05         6.28 o                         
  -1   8   4         99.02         99.25         2.54 o                         
   0   8   4        831.44        891.68        50.57 o                         
   1   8   4        269.22        274.79        17.62 o                         
   2   8   4        242.13        272.88         7.56 o                         
   3   8   4        178.33        184.80         7.71 o                         
   4   8   4        120.53        105.72         4.63 o                         
   5   8   4         89.74         87.87         6.11 o                         
   6   8   4         83.76         69.62         6.31 o                         
  -8   9   4         12.51         12.30         3.17 o                         
  -7   9   4          0.18          1.92         3.19 o                         
  -6   9   4         52.00         53.33         2.96 o                         
  -5   9   4         55.80         57.20         3.15 o                         
  -4   9   4         98.31        103.42         5.41 o                         
  -3   9   4         38.58         51.20         6.22 o                         
  -2   9   4          5.16          7.21         3.76 o                         
  -1   9   4          1.56          0.96         3.90 o                         
   0   9   4        498.45        524.91         8.00 o                         
   1   9   4          6.61         10.40         3.09 o                         
   2   9   4          0.74          3.19         2.69 o                         
   3   9   4        118.82        115.21         8.48 o                         
   4   9   4          0.08          3.17         3.47 o                         
   5   9   4         16.46         22.62         5.87 o                         
  -7  10   4         10.53         13.25         3.51 o                         
  -6  10   4         31.00         29.35         2.87 o                         
  -5  10   4         11.80         11.79         2.92 o                         
  -4  10   4         20.59         30.32         2.96 o                         
  -3  10   4         34.30         30.09         2.60 o                         
  -2  10   4        763.32        710.31        22.84 o                         
  -1  10   4        423.69        437.93        16.80 o                         
   0  10   4        902.88        944.95        10.50 o                         
   1  10   4        396.61        435.93        19.62 o                         
   2  10   4        157.18        181.01         8.28 o                         
   3  10   4        164.92        137.09         4.32 o                         
   4  10   4         15.93         11.67         3.45 o                         
  -5  11   4          2.37          4.08         3.08 o                         
  -4  11   4         12.38         10.65         2.45 o                         
  -3  11   4          3.90          1.79         2.99 o                         
  -2  11   4         24.24         23.34         3.49 o                         
  -1  11   4          0.00          0.56         3.39 o                         
   0  11   4          1.16          5.30         3.44 o                         
   1  11   4         21.90         22.86         2.82 o                         
   2  11   4          1.74          5.12         3.46 o                         
  -2  12   4        269.98        266.89        29.71 o                         
  -1  12   4        168.07        126.83         5.61 o                         
 -12   1   5         24.40         28.40         4.13 o                         
 -11   1   5         28.77         26.01         3.70 o                         
 -10   1   5        674.70        615.41        25.43 o                         
  -9   1   5        743.23        804.23        14.16 o                         
  -8   1   5       1335.09       1265.51        15.62 o                         
  -7   1   5       1526.75       1551.77        41.40 o                         
  -6   1   5        806.26        716.03        11.32 o                         
  -5   1   5       1100.08       1046.79        12.61 o                         
  -4   1   5       1053.04       1010.51         9.51 o                         
  -3   1   5       1062.27        949.67        35.21 o                         
  -2   1   5       1280.57       1358.20        33.20 o                         
  -1   1   5         11.56         16.66         1.99 o                         
   0   1   5        738.40        684.96        14.26 o                         
   1   1   5       1459.20       1289.03        57.77 o                         
   2   1   5       2813.87       2614.53        49.16 o                         
   3   1   5        396.13        366.59        10.08 o                         
   4   1   5        354.83        363.18         9.94 o                         
   5   1   5        530.40        500.05         6.87 o                         
   6   1   5        291.04        314.39         6.66 o                         
   7   1   5        188.06        184.43         5.96 o                         
   8   1   5        136.27        119.21         8.33 o                         
 -11   2   5         21.52         16.85         3.70 o                         
 -10   2   5          2.59          3.31         2.58 o                         
  -9   2   5         81.07         82.47         2.87 o                         
  -8   2   5         53.70         48.93         3.13 o                         
  -7   2   5        122.34        108.76         3.69 o                         
  -6   2   5        194.97        186.67         6.07 o                         
  -5   2   5         13.10         15.42         2.11 o                         
  -4   2   5        160.16        150.60         5.55 o                         
  -3   2   5        860.63        801.24        17.39 o                         
  -2   2   5          0.47          6.55         4.43 o                         
  -1   2   5          6.28          6.29         1.71 o                         
   0   2   5         54.99         51.95         1.77 o                         
   1   2   5         10.20          8.78         2.07 o                         
   2   2   5       1212.18       1137.21        26.00 o                         
   3   2   5         26.24         28.38         2.11 o                         
   4   2   5         17.71         17.41         2.95 o                         
   5   2   5        121.44        137.22         5.77 o                         
   6   2   5          0.24          0.98         4.66 o                         
   7   2   5          0.03          1.40         5.25 o                         
   8   2   5          1.47          1.86         5.51 o                         
 -11   3   5        168.83        159.28        25.32 o                         
 -10   3   5        423.45        409.33         5.12 o                         
  -9   3   5       1228.20       1226.68        88.67 o                         
  -8   3   5        818.24        838.26         8.18 o                         
  -7   3   5          8.02          7.81         1.93 o                         
  -6   3   5        370.47        353.22        13.18 o                         
  -5   3   5       1515.86       1425.14        61.23 o                         
  -4   3   5       2001.65       1888.02        77.49 o                         
  -3   3   5       6166.85       5334.14       223.91 o                         
  -2   3   5        400.34        332.55        19.37 o                         
  -1   3   5       6380.31       5781.02       141.71 o                         
   0   3   5       2441.85       2219.82        46.70 o                         
   1   3   5       1306.26       1299.95        30.73 o                         
   2   3   5         24.97         19.06         2.81 o                         
   3   3   5         37.22         36.97         3.04 o                         
   4   3   5          2.54          7.47         3.25 o                         
   5   3   5         27.39         27.95         3.72 o                         
   6   3   5        220.63        213.28         6.55 o                         
   7   3   5        229.47        221.46         7.25 o                         
   8   3   5        218.43        213.83         7.45 o                         
 -11   4   5          9.89          9.49         4.11 o                         
 -10   4   5         19.24         22.72         3.39 o                         
  -9   4   5         17.10         23.13         3.36 o                         
  -8   4   5         28.16         27.06         3.13 o                         
  -7   4   5        158.20        148.78         3.76 o                         
  -6   4   5        801.04        745.01        12.37 o                         
  -5   4   5         34.86         38.10         3.47 o                         
  -4   4   5        366.72        350.05        12.58 o                         
  -3   4   5        211.79        221.49         8.17 o                         
  -2   4   5       1066.12       1168.74        24.91 o                         
  -1   4   5        155.63        166.76         6.60 o                         
   0   4   5        266.49        260.38         6.62 o                         
   1   4   5         21.06         20.08         2.28 o                         
   2   4   5        238.31        238.69        10.28 o                         
   3   4   5         27.53         25.53         2.54 o                         
   4   4   5         86.73         81.70         3.33 o                         
   5   4   5         10.53         10.18         3.09 o                         
   6   4   5          2.63          3.88         5.10 o                         
   7   4   5          2.17          4.30         5.41 o                         
   8   4   5         16.38          8.75         5.72 o                         
 -11   5   5          8.26          5.52         2.98 o                         
 -10   5   5        252.00        248.20         8.02 o                         
  -9   5   5        746.32        826.76         9.89 o                         
  -8   5   5        372.63        362.26        34.64 o                         
  -7   5   5        921.26        914.33        65.70 o                         
  -6   5   5          2.69          2.26         2.79 o                         
  -5   5   5       2507.26       2466.41        36.22 o                         
  -4   5   5       1859.29       1995.96         8.49 o                         
  -3   5   5       1115.83       1069.82        18.22 o                         
  -2   5   5        258.66        250.60         4.09 o                         
  -1   5   5        451.12        461.71         5.69 o                         
   0   5   5        606.25        569.79        22.61 o                         
   1   5   5       1421.43       1495.21        81.35 o                         
   2   5   5         25.92         25.18         2.50 o                         
   3   5   5        371.38        387.12         9.43 o                         
   4   5   5        100.01        106.41         3.91 o                         
   5   5   5        389.20        360.47         6.24 o                         
   6   5   5         79.97         85.85         5.87 o                         
   7   5   5        161.77        132.22         5.56 o                         
 -10   6   5         47.37         53.45         5.19 o                         
  -9   6   5          6.49          8.21         4.10 o                         
  -8   6   5        284.54        281.61        34.78 o                         
  -7   6   5         29.71         27.35         3.30 o                         
  -6   6   5        336.44        334.57         7.09 o                         
  -5   6   5         58.24         58.68         3.28 o                         
  -4   6   5         12.72         17.77         3.17 o                         
  -3   6   5        360.75        364.07         4.24 o                         
  -2   6   5         87.16         90.15         3.47 o                         
  -1   6   5         19.89         29.66         3.22 o                         
   0   6   5          7.76         12.15         3.22 o                         
   1   6   5        148.60        146.07         8.68 o                         
   2   6   5          0.56          3.34         2.60 o                         
   3   6   5        174.74        175.32        11.98 o                         
   4   6   5         81.31         81.40         5.81 o                         
   5   6   5          0.26         -4.63         5.02 o                         
   6   6   5         21.37         25.80         5.54 o                         
   7   6   5          6.27          7.76         5.90 o                         
 -10   7   5         42.76         42.43         4.93 o                         
  -9   7   5        250.79        279.06        31.94 o                         
  -8   7   5        614.27        597.77        12.89 o                         
  -7   7   5        598.96        585.68        63.90 o                         
  -6   7   5        250.22        278.28         5.95 o                         
  -5   7   5        618.16        637.22         7.48 o                         
  -4   7   5        584.37        621.27        29.70 o                         
  -3   7   5        190.29        206.06         4.25 o                         
  -2   7   5        103.28        116.42         4.56 o                         
  -1   7   5          2.36          6.57         3.92 o                         
   0   7   5          2.37          9.41         2.86 o                         
   1   7   5       1247.33       1328.06        89.49 o                         
   2   7   5        148.24        150.85         6.88 o                         
   3   7   5        378.44        403.63        20.91 o                         
   4   7   5        576.34        614.42         6.01 o                         
   5   7   5        305.40        284.25         7.01 o                         
   6   7   5        147.38        162.92         6.83 o                         
  -9   8   5          1.71          3.39         2.94 o                         
  -8   8   5          0.03          1.11         3.16 o                         
  -7   8   5          6.08         10.49         2.70 o                         
  -6   8   5          9.81          9.20         2.36 o                         
  -5   8   5        269.63        254.54        17.48 o                         
  -4   8   5         35.62         38.94         3.13 o                         
  -3   8   5         16.51         23.09         2.63 o                         
  -2   8   5        134.44        138.33         4.44 o                         
  -1   8   5         17.50         22.44         3.05 o                         
   0   8   5         46.94         50.68         2.59 o                         
   1   8   5          6.12          8.83         3.01 o                         
   2   8   5         62.71         65.24         4.95 o                         
   3   8   5         14.00         18.44         2.74 o                         
   4   8   5          7.29          7.61         3.88 o                         
   5   8   5          2.20         10.95         5.85 o                         
  -8   9   5        170.01        167.64        21.98 o                         
  -7   9   5         54.29         46.79         3.61 o                         
  -6   9   5         75.42         86.73         8.73 o                         
  -5   9   5        370.47        419.71        24.14 o                         
  -4   9   5        270.81        284.70         7.53 o                         
  -3   9   5        233.44        262.51         3.72 o                         
  -2   9   5        367.09        389.05        11.10 o                         
  -1   9   5        112.27        127.29         8.41 o                         
   0   9   5        318.81        358.49        15.21 o                         
   1   9   5        209.11        220.31         6.35 o                         
   2   9   5         12.63         17.22         2.70 o                         
   3   9   5        120.72        128.15         9.73 o                         
   4   9   5        101.02        101.84         6.24 o                         
   5   9   5         44.58         32.97         4.35 o                         
  -7  10   5         26.04         29.88         3.55 o                         
  -6  10   5          0.50          1.19         2.92 o                         
  -5  10   5          1.21          3.57         2.89 o                         
  -4  10   5         16.32         21.86         3.33 o                         
  -3  10   5         68.30         78.20         3.23 o                         
  -2  10   5        137.32        121.94         3.40 o                         
  -1  10   5          0.00          0.94         2.48 o                         
   0  10   5         27.48         28.34         3.02 o                         
   1  10   5         14.28         12.73         3.38 o                         
   2  10   5          6.14          8.29         3.58 o                         
   3  10   5          3.58          3.55         3.07 o                         
  -5  11   5        297.71        312.16        15.83 o                         
  -4  11   5        274.06        288.76        25.93 o                         
  -3  11   5        192.60        205.70        10.66 o                         
  -2  11   5        422.69        463.11        28.89 o                         
  -1  11   5        234.37        233.95        27.84 o                         
   0  11   5         52.03         46.14         3.56 o                         
   1  11   5         24.44         27.58         3.71 o                         
 -12   0   6         14.28         20.14         4.35 o                         
 -11   0   6         20.96         35.07         5.10 o                         
 -10   0   6        964.84        923.48         9.29 o                         
  -9   0   6         99.09         99.07         4.94 o                         
  -8   0   6        115.99        126.35         5.10 o                         
  -7   0   6        531.86        509.88         6.13 o                         
  -6   0   6       1114.71        995.50         8.64 o                         
  -5   0   6        937.67        938.37        28.55 o                         
  -4   0   6         11.18         10.36         3.79 o                         
  -3   0   6       2512.36       2354.31        95.98 o                         
  -2   0   6       1857.82       1788.92        26.44 o                         
  -1   0   6       1558.46       1255.71         7.40 o                         
   0   0   6       2585.30       2547.06        43.49 o                         
   1   0   6       1031.37        974.34        23.76 o                         
   2   0   6       4756.66       4487.82        46.35 o                         
   3   0   6       2076.93       2181.99        82.60 o                         
   4   0   6        214.34        192.56         8.57 o                         
   5   0   6        191.24        210.05         7.40 o                         
   6   0   6          2.83         -0.13         5.67 o                         
   7   0   6         65.78         64.31         7.07 o                         
   8   0   6         11.50         12.09         6.81 o                         
 -12   1   6         13.89         15.64         3.82 o                         
 -11   1   6          1.85          1.01         2.85 o                         
 -10   1   6          1.38          5.10         2.69 o                         
  -9   1   6         21.82         22.42         4.28 o                         
  -8   1   6         22.44         27.57         4.31 o                         
  -7   1   6         70.85         69.72         3.10 o                         
  -6   1   6        555.61        512.94         9.18 o                         
  -5   1   6          1.42          2.93         1.53 o                         
  -4   1   6        141.66        148.50         6.07 o                         
  -3   1   6        307.62        273.86         3.40 o                         
  -2   1   6        379.03        351.04         4.28 o                         
  -1   1   6        192.72        192.21         2.51 o                         
   0   1   6        112.23        114.89         4.67 o                         
   1   1   6          0.10          1.90         1.94 o                         
   2   1   6        116.14         97.55         2.69 o                         
   3   1   6         21.98         25.10         2.17 o                         
   4   1   6         55.74         51.75         2.88 o                         
   5   1   6          4.68          4.74         2.93 o                         
   6   1   6          6.17          5.56         4.45 o                         
   7   1   6         14.88         13.13         4.65 o                         
   8   1   6          3.90          5.36         5.69 o                         
 -11   2   6        297.51        304.12        29.43 o                         
 -10   2   6        475.36        479.97        35.12 o                         
  -9   2   6        311.30        308.01         7.75 o                         
  -8   2   6         76.68         88.83         4.93 o                         
  -7   2   6         35.29         34.68         1.76 o                         
  -6   2   6       1409.68       1313.87        24.84 o                         
  -5   2   6        701.38        654.38        15.06 o                         
  -4   2   6       1488.70       1332.21         5.95 o                         
  -3   2   6       2074.41       1899.32        45.26 o                         
  -2   2   6       3733.84       3443.35        38.90 o                         
  -1   2   6       1431.78       1217.57        15.48 o                         
   0   2   6        560.92        545.60         6.83 o                         
   1   2   6        187.21        193.43         4.30 o                         
   2   2   6        285.37        298.02         6.13 o                         
   3   2   6       1378.69       1424.41        40.11 o                         
   4   2   6        105.95        112.43         5.18 o                         
   5   2   6         83.89        102.36         9.33 o                         
   6   2   6        145.34        159.09         6.21 o                         
   7   2   6        153.98        129.27         6.91 o                         
 -11   3   6         34.80         39.28         4.96 o                         
 -10   3   6          0.28          1.36         3.42 o                         
  -9   3   6          6.90          6.94         2.21 o                         
  -8   3   6        102.29         91.72         3.92 o                         
  -7   3   6        831.51        798.43        39.92 o                         
  -6   3   6          0.78          0.15         1.86 o                         
  -5   3   6         83.08         85.91         3.85 o                         
  -4   3   6          9.95          6.43         1.98 o                         
  -3   3   6         12.91         10.95         1.65 o                         
  -2   3   6         18.13         22.30         2.28 o                         
  -1   3   6         27.00         22.73         1.86 o                         
   0   3   6        170.38        175.65         2.81 o                         
   1   3   6         10.22          9.06         2.08 o                         
   2   3   6          2.26          3.35         2.32 o                         
   3   3   6        217.12        212.64         5.64 o                         
   4   3   6         61.98         64.25         3.84 o                         
   5   3   6         26.15         31.92         3.75 o                         
   6   3   6          7.62         11.54         5.38 o                         
   7   3   6         17.99         19.26         5.51 o                         
 -11   4   6        129.82        108.76        18.45 o                         
 -10   4   6        567.02        572.94        75.78 o                         
  -9   4   6        163.98        159.09         8.20 o                         
  -8   4   6        257.11        252.50         5.99 o                         
  -7   4   6         51.38         53.26         5.28 o                         
  -6   4   6        544.04        528.92         9.59 o                         
  -5   4   6        955.12        923.18        14.25 o                         
  -4   4   6       2064.67       1930.06        64.36 o                         
  -3   4   6       1295.25       1211.14        43.06 o                         
  -2   4   6       1840.64       1776.59        52.13 o                         
  -1   4   6        634.73        559.35        26.85 o                         
   0   4   6        254.82        247.95         7.85 o                         
   1   4   6         10.54         11.14         2.18 o                         
   2   4   6         49.67         66.07        10.93 o                         
   3   4   6        363.92        402.36        14.61 o                         
   4   4   6        130.99        127.87         3.87 o                         
   5   4   6        117.61        129.66        10.30 o                         
   6   4   6        126.93        123.14         6.26 o                         
   7   4   6        218.71        200.21         7.38 o                         
 -11   5   6         17.64         19.66         4.05 o                         
 -10   5   6          0.92          6.32         2.88 o                         
  -9   5   6         57.70         52.27         5.90 o                         
  -8   5   6         31.76         32.81         3.43 o                         
  -7   5   6         28.38         33.29         3.22 o                         
  -6   5   6        421.43        452.25        11.09 o                         
  -5   5   6         58.28         57.59         2.87 o                         
  -4   5   6         31.68         33.70         2.70 o                         
  -3   5   6         45.00         44.90         2.45 o                         
  -2   5   6         10.04          8.09         1.58 o                         
  -1   5   6         52.60         58.54         2.33 o                         
   0   5   6         35.09         34.21         2.31 o                         
   1   5   6          1.29          2.47         2.50 o                         
   2   5   6          5.62          5.70         2.49 o                         
   3   5   6         34.91         40.61         3.36 o                         
   4   5   6         55.95         57.52         3.38 o                         
   5   5   6         47.26         42.51         4.05 o                         
   6   5   6          0.80          1.92         5.33 o                         
   7   5   6          2.65          3.57         5.64 o                         
 -10   6   6        237.09        259.34        24.83 o                         
  -9   6   6         79.25         76.60         3.84 o                         
  -8   6   6        442.51        483.05        17.03 o                         
  -7   6   6        331.40        390.45        20.07 o                         
  -6   6   6        500.19        535.52         5.27 o                         
  -5   6   6         57.09         71.33         3.44 o                         
  -4   6   6       1050.43       1075.41        61.12 o                         
  -3   6   6        161.87        176.27         6.56 o                         
  -2   6   6        453.43        434.66         4.55 o                         
  -1   6   6        508.35        518.22        24.46 o                         
   0   6   6        359.31        343.74        10.09 o                         
   1   6   6       1404.67       1452.39        79.21 o                         
   2   6   6       1102.37       1140.41        62.72 o                         
   3   6   6        303.01        302.66         4.19 o                         
   4   6   6        214.91        238.62        15.20 o                         
   5   6   6         82.24         82.69         4.53 o                         
   6   6   6         11.37          9.52         5.90 o                         
  -9   7   6         13.88         15.52         3.74 o                         
  -8   7   6          1.81          5.83         2.88 o                         
  -7   7   6         32.95         29.13         2.69 o                         
  -6   7   6         19.93         20.16         3.51 o                         
  -5   7   6        140.49        156.47         3.93 o                         
  -4   7   6          0.51          3.17         2.40 o                         
  -3   7   6         44.54         49.62         3.34 o                         
  -2   7   6         77.00         90.10         3.67 o                         
  -1   7   6          1.41          2.74         3.23 o                         
   0   7   6         11.06         16.33         2.43 o                         
   1   7   6         61.84         62.92         2.69 o                         
   2   7   6         54.80         50.31         2.49 o                         
   3   7   6         24.78         32.19         3.59 o                         
   4   7   6         35.05         41.40         4.04 o                         
   5   7   6          1.69          3.39         5.75 o                         
  -9   8   6        117.78        103.32         4.73 o                         
  -8   8   6        228.70        245.77         8.30 o                         
  -7   8   6        112.52        130.13         4.19 o                         
  -6   8   6        197.82        192.08         6.38 o                         
  -5   8   6         29.51         37.51         3.69 o                         
  -4   8   6        511.15        504.68        10.43 o                         
  -3   8   6        125.56        132.58         8.13 o                         
  -2   8   6        595.87        675.63         8.90 o                         
  -1   8   6        457.07        487.94         9.14 o                         
   0   8   6        349.98        348.28        17.58 o                         
   1   8   6       1214.32       1262.68        44.63 o                         
   2   8   6        329.59        304.67        13.20 o                         
   3   8   6        183.92        204.08         9.39 o                         
   4   8   6         97.61         90.27         3.97 o                         
   5   8   6         13.14         15.04         6.00 o                         
  -8   9   6          9.87         14.28         3.44 o                         
  -7   9   6          4.42          5.79         2.86 o                         
  -6   9   6         61.53         59.79         5.07 o                         
  -5   9   6         61.94         65.20         3.07 o                         
  -4   9   6          2.34          5.93         3.11 o                         
  -3   9   6         57.41         60.86         4.42 o                         
  -2   9   6          1.36          5.08         3.17 o                         
  -1   9   6         24.77         26.76         3.17 o                         
   0   9   6          0.17         -0.33         2.83 o                         
   1   9   6         57.62         53.57         3.22 o                         
   2   9   6          9.49          8.06         2.28 o                         
   3   9   6         32.13         32.49         4.37 o                         
   4   9   6         35.69         28.11         4.45 o                         
  -6  10   6         33.38         33.88         3.25 o                         
  -5  10   6        289.20        272.95        18.21 o                         
  -4  10   6        154.05        177.06         4.07 o                         
  -3  10   6        143.39        145.79         9.58 o                         
  -2  10   6        238.68        222.95         7.43 o                         
  -1  10   6        271.46        301.61        22.46 o                         
   0  10   6        114.33        102.83         4.21 o                         
   1  10   6         51.07         47.10         6.08 o                         
   2  10   6         50.17         41.98         3.90 o                         
  -4  11   6          0.64          0.58         3.71 o                         
  -3  11   6          0.55          2.94         2.76 o                         
  -2  11   6         29.55         31.41         2.92 o                         
  -1  11   6          0.14         -2.00         3.70 o                         
   0  11   6          6.97          7.49         2.88 o                         
 -11   1   7        142.96        145.88        16.69 o                         
 -10   1   7        256.50        242.24         3.98 o                         
  -9   1   7       1444.80       1371.64        84.03 o                         
  -8   1   7       1457.40       1512.18        19.77 o                         
  -7   1   7       2204.13       2071.02        20.95 o                         
  -6   1   7        763.88        818.98         6.31 o                         
  -5   1   7        775.20        756.28         7.44 o                         
  -4   1   7        367.69        350.00         4.48 o                         
  -3   1   7       1445.84       1323.76         7.77 o                         
  -2   1   7        631.82        535.49         7.46 o                         
  -1   1   7          3.04          5.00         1.91 o                         
   0   1   7        589.13        587.94        12.73 o                         
   1   1   7       1087.99       1050.76        16.75 o                         
   2   1   7        857.34        861.73        20.51 o                         
   3   1   7        417.75        414.89         8.39 o                         
   4   1   7          3.70          4.38         2.38 o                         
   5   1   7         26.47         24.70         3.47 o                         
   6   1   7         29.81         27.32         4.38 o                         
   7   1   7         58.23         48.55         7.58 o                         
 -11   2   7         17.60         20.52         2.90 o                         
 -10   2   7         30.96         34.65         3.45 o                         
  -9   2   7        165.23        165.57        18.61 o                         
  -8   2   7          0.66          2.50         2.35 o                         
  -7   2   7          6.49          5.50         2.29 o                         
  -6   2   7        329.56        321.18         7.61 o                         
  -5   2   7       1118.87       1042.54        20.22 o                         
  -4   2   7        800.57        739.94        43.03 o                         
  -3   2   7        389.16        378.13         7.56 o                         
  -2   2   7          0.12          2.87         2.13 o                         
  -1   2   7         12.24         18.05         1.96 o                         
   0   2   7         90.09         96.68         3.42 o                         
   1   2   7          1.34          4.30         1.89 o                         
   2   2   7          2.66          4.49         2.24 o                         
   3   2   7        115.11        103.61         2.95 o                         
   4   2   7         72.80         69.47         3.15 o                         
   5   2   7         54.37         56.71         4.03 o                         
   6   2   7          5.03          1.99         5.12 o                         
   7   2   7          0.75         -1.29         5.62 o                         
 -11   3   7         80.76         77.47         4.07 o                         
 -10   3   7          2.18         -0.10         2.35 o                         
  -9   3   7        319.31        309.49        10.17 o                         
  -8   3   7        470.48        496.08        39.16 o                         
  -7   3   7        397.33        353.33         6.73 o                         
  -6   3   7        150.75        160.10         9.26 o                         
  -5   3   7       1212.80       1124.74        12.06 o                         
  -4   3   7       2376.95       2322.25        59.91 o                         
  -3   3   7        858.78        851.78        20.82 o                         
  -2   3   7       1540.91       1386.19        53.32 o                         
  -1   3   7        238.71        234.29         3.11 o                         
   0   3   7        297.76        305.90         7.77 o                         
   1   3   7        253.87        244.68         7.76 o                         
   2   3   7        261.26        271.70         9.12 o                         
   3   3   7        547.91        519.87         7.91 o                         
   4   3   7        317.27        328.36        11.29 o                         
   5   3   7        145.32        159.67         6.43 o                         
   6   3   7        218.35        220.87         7.19 o                         
 -11   4   7         60.32         51.06         9.73 o                         
 -10   4   7          0.70          4.04         3.55 o                         
  -9   4   7         56.02         55.07         5.06 o                         
  -8   4   7         39.22         43.13         2.33 o                         
  -7   4   7        361.98        371.67        11.51 o                         
  -6   4   7          4.59          8.51         2.31 o                         
  -5   4   7         60.41         58.06         2.28 o                         
  -4   4   7          0.11          0.16         1.82 o                         
  -3   4   7         40.26         33.59         2.14 o                         
  -2   4   7        316.85        314.70         5.42 o                         
  -1   4   7         15.70         19.59         2.22 o                         
   0   4   7         30.77         35.87         2.41 o                         
   1   4   7         27.39         26.50         2.64 o                         
   2   4   7          0.00          2.67         2.22 o                         
   3   4   7          3.71          5.30         3.08 o                         
   4   4   7          7.56         11.85         3.72 o                         
   5   4   7          6.68          4.54         3.36 o                         
   6   4   7          0.00          1.16         5.31 o                         
 -10   5   7         95.37         86.36         4.06 o                         
  -9   5   7        187.11        189.95         6.85 o                         
  -8   5   7        991.07        997.42        53.99 o                         
  -7   5   7        379.71        348.48        10.13 o                         
  -6   5   7        609.57        588.12        28.87 o                         
  -5   5   7         48.73         53.46         2.37 o                         
  -4   5   7       1213.72       1160.61        35.26 o                         
  -3   5   7        825.47        849.83        23.90 o                         
  -2   5   7        139.45        136.71         3.30 o                         
  -1   5   7         36.10         38.07         3.13 o                         
   0   5   7        251.40        266.56        14.83 o                         
   1   5   7        235.88        228.58         7.26 o                         
   2   5   7       1026.26       1071.43        42.70 o                         
   3   5   7         26.74         28.54         3.95 o                         
   4   5   7        276.82        284.82        24.19 o                         
   5   5   7         76.76         77.05         6.12 o                         
   6   5   7        113.09        114.00         6.50 o                         
 -10   6   7        124.14        128.69        12.09 o                         
  -9   6   7          0.19          0.71         2.70 o                         
  -8   6   7         24.27         23.10         2.38 o                         
  -7   6   7         23.68         23.54         2.48 o                         
  -6   6   7         40.79         37.89         2.93 o                         
  -5   6   7        255.29        265.06         9.82 o                         
  -4   6   7         32.41         45.65         2.83 o                         
  -3   6   7        251.49        233.09         8.56 o                         
  -2   6   7        247.35        239.71         5.94 o                         
  -1   6   7        287.38        283.23        13.17 o                         
   0   6   7          1.20          6.34         2.17 o                         
   1   6   7          0.01          3.56         2.52 o                         
   2   6   7         22.71         22.20         2.94 o                         
   3   6   7          0.02          1.44         3.13 o                         
   4   6   7          4.20          4.97         3.94 o                         
   5   6   7         27.89         28.24         4.29 o                         
  -9   7   7        434.63        389.57         7.12 o                         
  -8   7   7        553.43        550.05        71.50 o                         
  -7   7   7       1018.09       1071.95        46.57 o                         
  -6   7   7        410.20        397.12        20.03 o                         
  -5   7   7          3.11          6.49         4.06 o                         
  -4   7   7        670.73        660.90        44.10 o                         
  -3   7   7        311.71        322.60        10.08 o                         
  -2   7   7        401.69        385.73         6.16 o                         
  -1   7   7         91.07         90.98         2.48 o                         
   0   7   7        160.50        163.68         5.97 o                         
   1   7   7        358.24        369.44        13.58 o                         
   2   7   7        429.27        480.52        23.51 o                         
   3   7   7          1.00          3.00         3.81 o                         
   4   7   7         14.43         20.07         4.10 o                         
   5   7   7         23.04         24.20         5.75 o                         
  -8   8   7          7.77         10.84         3.80 o                         
  -7   8   7         17.48         16.97         3.22 o                         
  -6   8   7          1.46          1.98         3.92 o                         
  -5   8   7         26.37         33.86         3.48 o                         
  -4   8   7        375.25        374.82        11.66 o                         
  -3   8   7          0.43          0.25         3.03 o                         
  -2   8   7         30.02         31.58         2.92 o                         
  -1   8   7         38.17         38.85         2.50 o                         
   0   8   7         18.50         18.41         2.27 o                         
   1   8   7         42.38         41.11         2.46 o                         
   2   8   7          0.02          2.34         2.59 o                         
   3   8   7          5.61          5.34         2.89 o                         
   4   8   7         13.87         15.66         4.32 o                         
  -7   9   7        131.44        123.49         6.15 o                         
  -6   9   7         64.32         63.12         4.20 o                         
  -5   9   7        248.48        301.62         4.86 o                         
  -4   9   7        373.66        417.85        18.89 o                         
  -3   9   7        442.76        434.82        19.67 o                         
  -2   9   7        216.15        218.22        12.54 o                         
  -1   9   7        164.11        169.44         6.99 o                         
   0   9   7         42.83         37.23         3.15 o                         
   1   9   7         54.21         45.72         2.67 o                         
   2   9   7         41.29         37.01         2.95 o                         
   3   9   7         11.51         21.32         3.69 o                         
  -6  10   7          2.58          5.43         2.66 o                         
  -5  10   7          0.95          1.27         3.08 o                         
  -4  10   7         48.10         42.13         3.20 o                         
  -3  10   7          4.91         10.72         3.51 o                         
  -2  10   7          0.05          0.98         3.04 o                         
  -1  10   7          2.00          3.13         2.50 o                         
   0  10   7         22.18         19.67         2.40 o                         
   1  10   7          7.32          9.19         2.46 o                         
 -11   0   8        341.89        343.39         7.09 o                         
 -10   0   8        682.94        739.75         8.07 o                         
  -9   0   8       1725.91       1589.39        10.51 o                         
  -8   0   8        172.86        188.67         5.23 o                         
  -7   0   8         31.63         25.70         4.24 o                         
  -6   0   8         14.63         13.86         2.11 o                         
  -5   0   8          6.36          9.10         2.28 o                         
  -4   0   8         78.12         79.40         3.00 o                         
  -3   0   8        462.31        424.02         4.06 o                         
  -2   0   8        903.48        841.13        31.01 o                         
  -1   0   8       2648.32       2406.99       105.94 o                         
   0   0   8        803.04        753.58         6.96 o                         
   1   0   8        983.56        987.74        19.32 o                         
   2   0   8         93.59         90.68         3.71 o                         
   3   0   8        218.59        230.90         6.04 o                         
   4   0   8         67.77         73.98         6.03 o                         
   5   0   8         18.74         15.84         4.00 o                         
   6   0   8         45.00         36.93         5.59 o                         
 -11   1   8         13.02         13.29         3.16 o                         
 -10   1   8         10.40         11.64         3.37 o                         
  -9   1   8         28.45         26.54         2.59 o                         
  -8   1   8         75.51         75.54         5.72 o                         
  -7   1   8        282.65        269.83         3.00 o                         
  -6   1   8          0.51          3.18         1.70 o                         
  -5   1   8        304.16        300.02        13.04 o                         
  -4   1   8         42.90         43.07         3.11 o                         
  -3   1   8         64.79         65.26         1.73 o                         
  -2   1   8        488.99        485.81        20.69 o                         
  -1   1   8         61.83         62.71         1.76 o                         
   0   1   8        132.97        137.22         2.84 o                         
   1   1   8         14.18         17.60         2.15 o                         
   2   1   8          0.20          2.60         2.21 o                         
   3   1   8         38.87         38.26         2.28 o                         
   4   1   8          1.16          1.09         2.57 o                         
   5   1   8         24.69         23.78         3.44 o                         
   6   1   8          6.45          5.54         4.27 o                         
 -11   2   8         22.31         27.62         3.28 o                         
 -10   2   8        264.28        309.62         9.73 o                         
  -9   2   8        681.93        692.28        68.13 o                         
  -8   2   8        197.70        186.39         3.32 o                         
  -7   2   8        239.37        254.79         8.15 o                         
  -6   2   8         41.26         40.81         2.38 o                         
  -5   2   8       2209.18       2099.92        74.39 o                         
  -4   2   8        874.08        872.72        27.46 o                         
  -3   2   8        699.61        681.71        17.89 o                         
  -2   2   8       1455.75       1362.12         9.40 o                         
  -1   2   8        686.41        713.34         8.18 o                         
   0   2   8        626.74        589.66        16.01 o                         
   1   2   8        403.14        409.63         5.39 o                         
   2   2   8         61.02         64.21         2.36 o                         
   3   2   8        343.15        353.04         9.08 o                         
   4   2   8        236.40        248.50         9.07 o                         
   5   2   8         48.34         51.47         9.05 o                         
   6   2   8         29.43         27.05         5.56 o                         
 -11   3   8          0.52          4.66         3.74 o                         
 -10   3   8          0.49          2.03         2.83 o                         
  -9   3   8          4.61         10.34         3.31 o                         
  -8   3   8          0.60          0.73         1.76 o                         
  -7   3   8        221.02        234.66         9.52 o                         
  -6   3   8        100.79         96.98         2.50 o                         
  -5   3   8        196.82        202.51         2.95 o                         
  -4   3   8         30.24         31.43         1.97 o                         
  -3   3   8          0.81          1.66         1.87 o                         
  -2   3   8         45.73         50.07         2.56 o                         
  -1   3   8         20.99         22.06         2.54 o                         
   0   3   8          4.83          6.45         1.94 o                         
   1   3   8         21.28         26.87         2.42 o                         
   2   3   8         29.03         34.38         2.27 o                         
   3   3   8          1.76          4.74         2.98 o                         
   4   3   8         44.28         40.30         3.62 o                         
   5   3   8         13.94         12.83         4.46 o                         
   6   3   8         10.37          7.58         5.59 o                         
 -11   4   8         30.05         26.25         4.09 o                         
 -10   4   8         19.12         17.30         2.72 o                         
  -9   4   8        354.27        378.59        11.62 o                         
  -8   4   8        347.80        320.23        13.16 o                         
  -7   4   8        296.98        307.71         5.65 o                         
  -6   4   8        178.61        191.26        12.58 o                         
  -5   4   8       1763.00       1708.74        35.52 o                         
  -4   4   8       1357.18       1393.62        31.11 o                         
  -3   4   8       1286.83       1267.41        51.93 o                         
  -2   4   8        432.26        449.30        11.51 o                         
  -1   4   8        687.63        666.62        19.39 o                         
   0   4   8        345.40        347.28        10.79 o                         
   1   4   8        266.09        267.70         6.65 o                         
   2   4   8        229.29        254.99         4.96 o                         
   3   4   8        211.44        213.71         9.25 o                         
   4   4   8        308.42        302.06         8.99 o                         
   5   4   8         35.38         35.93         4.21 o                         
 -10   5   8         52.04         55.33         8.83 o                         
  -9   5   8          0.03          2.20         2.41 o                         
  -8   5   8          8.28          8.84         1.95 o                         
  -7   5   8         47.37         44.69         2.69 o                         
  -6   5   8        186.40        161.07         5.10 o                         
  -5   5   8          7.93          9.77         1.91 o                         
  -4   5   8        145.31        141.87         6.26 o                         
  -3   5   8         39.28         39.49         2.04 o                         
  -2   5   8         72.59         73.33         3.55 o                         
  -1   5   8        143.03        138.76         2.56 o                         
   0   5   8        252.06        243.85         6.59 o                         
   1   5   8         66.31         64.63         3.00 o                         
   2   5   8         27.34         28.13         3.24 o                         
   3   5   8          1.76          2.74         3.48 o                         
   4   5   8         58.71         59.56         4.17 o                         
   5   5   8         11.43         12.68         4.19 o                         
 -10   6   8        156.26        147.30         4.61 o                         
  -9   6   8        472.11        454.09        29.25 o                         
  -8   6   8         98.88         96.35        12.65 o                         
  -7   6   8        207.32        207.10        14.88 o                         
  -6   6   8         86.08        103.04         2.87 o                         
  -5   6   8          2.54          5.14         2.52 o                         
  -4   6   8         41.94         45.78         2.63 o                         
  -3   6   8        749.15        733.38        37.11 o                         
  -2   6   8        193.89        195.00        10.08 o                         
  -1   6   8        764.64        768.26        42.23 o                         
   0   6   8        409.66        434.83        25.91 o                         
   1   6   8        244.73        250.27        16.31 o                         
   2   6   8        491.51        542.81        44.31 o                         
   3   6   8         69.89         62.98         3.60 o                         
   4   6   8         27.74         21.80         4.77 o                         
  -9   7   8         10.98         14.39         2.60 o                         
  -8   7   8          1.12          2.67         2.47 o                         
  -7   7   8          9.72          8.62         2.39 o                         
  -6   7   8         16.54         17.83         2.14 o                         
  -5   7   8          0.00          0.61         2.69 o                         
  -4   7   8          4.35          6.34         2.34 o                         
  -3   7   8         71.20         75.55         4.55 o                         
  -2   7   8          3.77          4.35         2.01 o                         
  -1   7   8          5.96         10.32         2.63 o                         
   0   7   8          6.07          3.88         2.37 o                         
   1   7   8          7.46          8.32         2.42 o                         
   2   7   8         81.80         83.24         3.43 o                         
   3   7   8         10.29          5.64         4.43 o                         
   4   7   8          1.53          3.39         5.36 o                         
  -8   8   8         66.82         65.89        10.67 o                         
  -7   8   8        174.18        179.89        13.50 o                         
  -6   8   8         18.16         15.12         2.59 o                         
  -5   8   8        112.11        120.12        10.11 o                         
  -4   8   8         34.22         30.31         2.45 o                         
  -3   8   8        422.71        417.49        30.92 o                         
  -2   8   8        160.98        149.77         6.54 o                         
  -1   8   8        192.61        189.17         8.94 o                         
   0   8   8        137.54        137.09        10.30 o                         
   1   8   8         83.62         83.30         5.01 o                         
   2   8   8        201.70        212.99         5.96 o                         
   3   8   8         52.23         46.96         4.45 o                         
  -7   9   8         13.30         10.45         2.41 o                         
  -6   9   8        119.49        115.71        14.67 o                         
  -5   9   8          3.46          4.71         2.59 o                         
  -4   9   8         63.24         56.39         3.15 o                         
  -3   9   8          1.62          3.46         2.66 o                         
  -2   9   8          1.22          1.35         2.36 o                         
  -1   9   8         19.90         20.44         2.46 o                         
   0   9   8          6.45          8.16         2.50 o                         
   1   9   8          3.55          6.17         2.71 o                         
  -5  10   8        282.85        299.52        27.01 o                         
  -4  10   8        316.22        280.32         7.79 o                         
  -3  10   8        179.99        162.23        13.53 o                         
  -2  10   8         15.23         12.01         2.32 o                         
  -1  10   8        127.36        114.53         8.13 o                         
 -11   1   9         93.99         87.18         8.31 o                         
 -10   1   9        224.29        224.12        23.86 o                         
  -9   1   9         94.29         93.79         3.12 o                         
  -8   1   9        471.27        444.51         8.64 o                         
  -7   1   9        275.68        326.32         9.22 o                         
  -6   1   9        886.21        815.18         6.32 o                         
  -5   1   9        112.13        124.95         2.62 o                         
  -4   1   9       1217.77       1217.68        10.37 o                         
  -3   1   9        745.15        753.67        11.58 o                         
  -2   1   9       1585.88       1573.17         9.01 o                         
  -1   1   9        487.12        461.30         5.33 o                         
   0   1   9         10.37          9.60         1.72 o                         
   1   1   9        197.67        203.41         5.23 o                         
   2   1   9        215.45        210.01         3.08 o                         
   3   1   9        187.96        203.83         5.28 o                         
   4   1   9        127.74        142.39         5.96 o                         
   5   1   9         24.01         27.25         3.51 o                         
 -11   2   9         19.78         30.61         5.90 o                         
 -10   2   9          0.01          3.15         3.63 o                         
  -9   2   9         13.29         12.54         3.36 o                         
  -8   2   9          1.22          6.51         2.52 o                         
  -7   2   9         78.96         68.10         4.47 o                         
  -6   2   9         51.36         50.90         1.89 o                         
  -5   2   9        264.68        277.47         2.80 o                         
  -4   2   9         25.65         32.96         3.50 o                         
  -3   2   9          6.54          5.75         1.86 o                         
  -2   2   9        385.31        370.46         2.95 o                         
  -1   2   9        165.34        151.51         5.11 o                         
   0   2   9         65.65         72.37         2.64 o                         
   1   2   9         66.60         64.59         2.32 o                         
   2   2   9         32.69         29.16         2.51 o                         
   3   2   9         14.66         13.86         2.56 o                         
   4   2   9          0.72          1.34         3.40 o                         
   5   2   9         61.04         54.05         4.52 o                         
 -11   3   9         19.07         17.27         3.93 o                         
 -10   3   9        290.25        301.91         4.78 o                         
  -9   3   9        107.73        118.94         9.55 o                         
  -8   3   9       1468.01       1412.64        98.01 o                         
  -7   3   9       1554.79       1585.95        45.43 o                         
  -6   3   9        734.74        686.88        20.93 o                         
  -5   3   9        929.88        904.07        13.96 o                         
  -4   3   9        443.80        439.74        23.41 o                         
  -3   3   9        223.21        221.59         3.51 o                         
  -2   3   9         29.52         32.00         2.79 o                         
  -1   3   9          5.64          7.54         2.48 o                         
   0   3   9         71.67         71.84         4.36 o                         
   1   3   9        110.14        121.73         4.69 o                         
   2   3   9        239.13        230.22         3.39 o                         
   3   3   9        272.71        288.71        16.10 o                         
   4   3   9        236.81        217.09         8.14 o                         
   5   3   9         54.79         45.45         4.54 o                         
 -10   4   9         24.55         41.77         6.37 o                         
  -9   4   9          0.02          1.05         2.37 o                         
  -8   4   9         18.24         17.38         2.01 o                         
  -7   4   9          3.61          8.57         3.01 o                         
  -6   4   9        376.59        386.81        20.33 o                         
  -5   4   9          6.69          4.25         1.80 o                         
  -4   4   9        148.37        147.84         6.04 o                         
  -3   4   9         84.67         80.75         2.22 o                         
  -2   4   9        124.46        125.17         4.42 o                         
  -1   4   9         60.65         56.78         3.91 o                         
   0   4   9          0.16          3.62         2.02 o                         
   1   4   9          0.01         -0.04         2.45 o                         
   2   4   9         30.95         29.68         3.42 o                         
   3   4   9          0.02          2.29         2.45 o                         
   4   4   9         44.85         43.14        10.82 o                         
 -10   5   9        129.00        115.12         6.49 o                         
  -9   5   9        353.94        373.10         4.42 o                         
  -8   5   9        322.64        328.23        12.88 o                         
  -7   5   9        713.75        761.68        36.72 o                         
  -6   5   9        589.74        615.38        12.00 o                         
  -5   5   9        151.95        165.08         9.82 o                         
  -4   5   9        118.83        120.44         7.04 o                         
  -3   5   9        592.01        596.26        41.12 o                         
  -2   5   9        196.58        214.58         3.99 o                         
  -1   5   9        154.77        155.63         3.68 o                         
   0   5   9          5.35          8.95         2.42 o                         
   1   5   9        120.52        112.36         4.21 o                         
   2   5   9        116.34        115.93         6.64 o                         
   3   5   9        231.25        237.96         4.70 o                         
   4   5   9         10.21          6.41         3.40 o                         
  -9   6   9         26.84         28.65         4.47 o                         
  -8   6   9          0.12          2.66         2.74 o                         
  -7   6   9         25.66         24.39         2.21 o                         
  -6   6   9         32.36         31.63         2.48 o                         
  -5   6   9          7.78         11.28         2.30 o                         
  -4   6   9        148.46        158.23         6.08 o                         
  -3   6   9         89.72         79.95         4.17 o                         
  -2   6   9          7.61         10.94         2.32 o                         
  -1   6   9         15.31         12.25         2.39 o                         
   0   6   9          2.81          6.14         2.77 o                         
   1   6   9          0.02          0.64         2.58 o                         
   2   6   9          0.03         -1.57         2.59 o                         
   3   6   9         13.04         13.57         4.02 o                         
  -8   7   9         65.76         65.50         6.32 o                         
  -7   7   9        126.85        146.30        12.57 o                         
  -6   7   9        211.31        201.78        21.08 o                         
  -5   7   9        125.00        118.25         3.54 o                         
  -4   7   9          6.13         11.22         2.75 o                         
  -3   7   9       1083.84       1117.54        74.17 o                         
  -2   7   9        564.23        526.53        20.17 o                         
  -1   7   9        294.95        305.18        10.93 o                         
   0   7   9        125.86        112.43         4.07 o                         
   1   7   9         36.33         37.59         3.10 o                         
   2   7   9        133.44        117.17         5.97 o                         
   3   7   9         72.75         55.08         7.87 o                         
  -7   8   9          2.78          3.69         2.28 o                         
  -6   8   9         18.56         15.14         2.62 o                         
  -5   8   9         36.11         31.62         2.98 o                         
  -4   8   9         10.97          9.82         2.22 o                         
  -3   8   9          0.32          1.12         2.46 o                         
  -2   8   9         49.42         43.89         4.69 o                         
  -1   8   9         59.97         62.55         2.59 o                         
   0   8   9          7.13          7.41         2.74 o                         
   1   8   9          5.49          6.72         2.43 o                         
  -6   9   9        242.77        227.33        32.64 o                         
  -5   9   9        115.51        113.48         8.96 o                         
  -4   9   9        129.86        123.41        17.72 o                         
  -3   9   9        115.08         94.09         2.91 o                         
  -2   9   9         93.86         76.35         5.77 o                         
  -1   9   9         35.02         31.10         3.27 o                         
   0   9   9         43.41         37.98         3.86 o                         
 -11   0  10        132.65        119.05         5.10 o                         
 -10   0  10         34.45         28.70         5.31 o                         
  -9   0  10        521.08        509.00         6.44 o                         
  -8   0  10        558.32        527.86         6.16 o                         
  -7   0  10        194.12        199.90         5.56 o                         
  -6   0  10        208.25        231.37         5.18 o                         
  -5   0  10         81.77         82.92         5.37 o                         
  -4   0  10       1565.70       1491.95        32.04 o                         
  -3   0  10        887.14        901.47        39.65 o                         
  -2   0  10       1069.30       1152.93         6.64 o                         
  -1   0  10        305.36        307.29         6.02 o                         
   0   0  10        353.85        361.34         5.98 o                         
   1   0  10         64.98         66.12         3.58 o                         
   2   0  10         93.59         94.32         4.81 o                         
   3   0  10          3.59          6.16         3.54 o                         
   4   0  10         34.62         37.56         4.76 o                         
 -11   1  10          9.36          7.38         3.22 o                         
 -10   1  10         19.45         24.89         2.68 o                         
  -9   1  10         15.01         17.41         2.85 o                         
  -8   1  10          0.36          2.59         2.81 o                         
  -7   1  10         38.53         36.84         2.28 o                         
  -6   1  10        145.50        152.87         2.32 o                         
  -5   1  10        217.31        217.40         8.99 o                         
  -4   1  10         56.77         55.64         1.88 o                         
  -3   1  10          8.75          8.79         1.62 o                         
  -2   1  10          7.67          9.92         1.75 o                         
  -1   1  10          0.02          2.18         1.79 o                         
   0   1  10         14.78         16.88         2.15 o                         
   1   1  10         74.06         70.45         4.24 o                         
   2   1  10         42.48         49.39         2.69 o                         
   3   1  10          3.69          3.93         2.30 o                         
   4   1  10          1.12          1.75         2.84 o                         
 -11   2  10         31.78         28.38         6.00 o                         
 -10   2  10         57.66         56.28         4.27 o                         
  -9   2  10        270.95        295.20        22.44 o                         
  -8   2  10       1054.35       1103.36        53.30 o                         
  -7   2  10        228.21        229.56         6.66 o                         
  -6   2  10         97.35        108.24         6.17 o                         
  -5   2  10          2.69          5.24         2.06 o                         
  -4   2  10        741.83        736.96         4.35 o                         
  -3   2  10        290.11        285.80         6.04 o                         
  -2   2  10        179.03        183.12         5.88 o                         
  -1   2  10        478.54        481.47         3.48 o                         
   0   2  10        352.69        396.38         7.65 o                         
   1   2  10        358.77        362.32         9.14 o                         
   2   2  10        314.10        347.41        10.53 o                         
   3   2  10         34.75         35.63         2.87 o                         
   4   2  10        113.34         97.07         6.87 o                         
 -10   3  10          0.02          0.61         3.71 o                         
  -9   3  10          5.87          7.33         2.30 o                         
  -8   3  10          0.55          3.61         2.57 o                         
  -7   3  10         35.48         40.08         3.82 o                         
  -6   3  10         48.85         53.69         2.39 o                         
  -5   3  10         18.67         18.00         1.77 o                         
  -4   3  10         97.82        103.46         2.75 o                         
  -3   3  10          1.07          1.18         2.47 o                         
  -2   3  10          0.73          2.41         1.88 o                         
  -1   3  10         60.10         60.57         3.12 o                         
   0   3  10         15.93         20.58         2.74 o                         
   1   3  10         24.08         23.23         2.58 o                         
   2   3  10         27.49         29.85         3.20 o                         
   3   3  10          3.49          1.97         2.69 o                         
   4   3  10          0.59         -0.04         3.12 o                         
 -10   4  10         48.87         48.67         5.42 o                         
  -9   4  10        253.87        245.58        11.31 o                         
  -8   4  10        507.86        522.55         5.76 o                         
  -7   4  10        266.58        267.96         6.39 o                         
  -6   4  10          7.88         11.70         2.01 o                         
  -5   4  10          3.14          3.77         2.14 o                         
  -4   4  10        201.35        195.85         2.59 o                         
  -3   4  10         80.97         83.87         3.46 o                         
  -2   4  10        178.28        183.37         6.28 o                         
  -1   4  10        261.51        251.35        11.52 o                         
   0   4  10        467.78        475.56        28.18 o                         
   1   4  10        449.91        452.14        14.23 o                         
   2   4  10        231.82        234.75        16.41 o                         
   3   4  10        154.12        138.40         5.04 o                         
  -9   5  10          9.54         15.58         2.63 o                         
  -8   5  10         20.17         25.90         2.62 o                         
  -7   5  10         37.88         38.03         3.11 o                         
  -6   5  10          1.36          3.82         2.71 o                         
  -5   5  10         15.05         20.59         2.29 o                         
  -4   5  10         95.78         95.67         4.33 o                         
  -3   5  10          5.10          5.92         1.90 o                         
  -2   5  10          4.08          6.25         1.92 o                         
  -1   5  10         18.44         20.75         2.42 o                         
   0   5  10         15.45         16.43         2.96 o                         
   1   5  10          7.85          7.33         2.40 o                         
   2   5  10         13.26         12.43         3.32 o                         
   3   5  10          0.32         -0.67         2.98 o                         
  -9   6  10         88.60         76.04         2.77 o                         
  -8   6  10        100.95         95.74         7.93 o                         
  -7   6  10         57.35         56.82         3.03 o                         
  -6   6  10        178.26        193.83         3.37 o                         
  -5   6  10        188.10        197.19        12.30 o                         
  -4   6  10        127.82        132.86         7.63 o                         
  -3   6  10        506.79        525.59        39.27 o                         
  -2   6  10        666.16        723.67        52.31 o                         
  -1   6  10        118.10        111.86         5.20 o                         
   0   6  10        186.67        195.68         7.27 o                         
   1   6  10         34.74         32.68         3.28 o                         
   2   6  10         23.25         20.93         3.62 o                         
  -8   7  10         25.34         29.11         3.96 o                         
  -7   7  10          0.04          3.34         2.38 o                         
  -6   7  10         10.04          9.05         2.71 o                         
  -5   7  10          0.04          1.92         2.37 o                         
  -4   7  10         12.62         13.85         2.15 o                         
  -3   7  10          0.26          3.84         2.83 o                         
  -2   7  10         51.31         53.54         6.76 o                         
  -1   7  10          0.65          0.68         2.30 o                         
   0   7  10          0.47          0.31         2.80 o                         
   1   7  10          6.36          3.17         2.91 o                         
  -6   8  10        266.63        260.15        30.09 o                         
  -5   8  10        213.12        203.82         8.46 o                         
  -4   8  10        198.09        204.35        22.61 o                         
  -3   8  10        203.84        165.36         3.16 o                         
  -2   8  10        286.25        254.71        21.73 o                         
  -1   8  10         47.03         43.65         6.72 o                         
   0   8  10         46.51         47.33         4.60 o                         
 -10   1  11         80.60         71.34         3.54 o                         
  -9   1  11        307.95        359.46         4.79 o                         
  -8   1  11         76.22         74.95         3.78 o                         
  -7   1  11        442.39        441.51        18.91 o                         
  -6   1  11        292.44        296.36         6.42 o                         
  -5   1  11        560.23        569.63        37.25 o                         
  -4   1  11        104.76        102.65         2.33 o                         
  -3   1  11        605.09        635.27        16.92 o                         
  -2   1  11        127.92        133.68         2.63 o                         
  -1   1  11        153.46        166.35         5.56 o                         
   0   1  11          3.45          3.77         1.81 o                         
   1   1  11         13.96         15.46         2.45 o                         
   2   1  11         45.87         45.40         2.91 o                         
   3   1  11         74.71         75.89         3.22 o                         
 -10   2  11         12.23          6.18         2.72 o                         
  -9   2  11        177.19        186.23         6.20 o                         
  -8   2  11         21.36         26.01         1.98 o                         
  -7   2  11         60.05         69.87         2.73 o                         
  -6   2  11         49.79         45.29         3.68 o                         
  -5   2  11        340.77        338.02         3.29 o                         
  -4   2  11         50.68         61.07         2.35 o                         
  -3   2  11          0.00          1.78         1.90 o                         
  -2   2  11          7.60          8.57         1.85 o                         
  -1   2  11          8.87         10.22         1.86 o                         
   0   2  11          2.05          4.34         1.95 o                         
   1   2  11          3.76          4.56         2.47 o                         
   2   2  11         10.79         10.17         2.49 o                         
   3   2  11          6.01          8.11         3.47 o                         
 -10   3  11        119.16        120.96         4.31 o                         
  -9   3  11        496.73        512.10        31.51 o                         
  -8   3  11        277.69        260.78         9.65 o                         
  -7   3  11        613.87        618.51         6.06 o                         
  -6   3  11        379.13        420.02        17.99 o                         
  -5   3  11        109.81        116.44         6.00 o                         
  -4   3  11        325.49        342.94        21.83 o                         
  -3   3  11        273.33        303.63         3.98 o                         
  -2   3  11        209.97        213.93         7.01 o                         
  -1   3  11        415.16        448.35        19.30 o                         
   0   3  11        119.04        130.65         5.91 o                         
   1   3  11         36.24         40.46         2.61 o                         
   2   3  11         69.74         75.44         7.49 o                         
  -9   4  11          1.21          2.19         2.86 o                         
  -8   4  11          1.08         -0.07         2.29 o                         
  -7   4  11         17.55         17.54         2.24 o                         
  -6   4  11          4.62          4.81         2.79 o                         
  -5   4  11         29.62         37.12         2.33 o                         
  -4   4  11          0.07          0.32         2.93 o                         
  -3   4  11         29.46         29.30         2.51 o                         
  -2   4  11         11.62         15.09         3.53 o                         
  -1   4  11          0.05          0.93         2.80 o                         
   0   4  11         23.39         27.79         3.04 o                         
   1   4  11          0.32          0.80         3.36 o                         
   2   4  11          2.42          4.39         3.36 o                         
  -9   5  11        167.92        161.61         6.65 o                         
  -8   5  11        148.01        146.39         7.50 o                         
  -7   5  11        230.85        217.61        24.28 o                         
  -6   5  11        236.79        253.93        18.21 o                         
  -5   5  11        385.27        415.05         6.79 o                         
  -4   5  11        118.74        122.52         7.40 o                         
  -3   5  11        156.71        153.63         5.48 o                         
  -2   5  11        460.98        449.76        23.29 o                         
  -1   5  11         88.40         93.67         5.93 o                         
   0   5  11        105.36        104.66         3.55 o                         
   1   5  11          4.25          3.27         2.70 o                         
  -8   6  11         46.04         40.91         4.92 o                         
  -7   6  11         34.19         31.57         3.08 o                         
  -6   6  11         19.62         27.39         8.27 o                         
  -5   6  11         30.63         31.37         2.64 o                         
  -4   6  11          0.30          6.89         2.82 o                         
  -3   6  11         18.92         20.57         2.53 o                         
  -2   6  11         19.65         17.58         3.10 o                         
  -1   6  11          3.60          4.22         2.34 o                         
   0   6  11          3.09          5.23         2.75 o                         
   1   6  11          0.01          1.02         2.87 o                         
  -7   7  11        101.48         93.80         6.92 o                         
  -6   7  11        306.18        257.11        16.89 o                         
  -5   7  11        254.42        206.55        11.88 o                         
  -4   7  11         53.15         57.43         2.89 o                         
  -3   7  11         11.42         10.46         2.41 o                         
  -2   7  11        181.86        194.69        19.88 o                         
  -1   7  11         18.13         17.21         2.87 o                         
 -10   0  12          1.50          1.71         5.46 o                         
  -9   0  12         33.17         39.31         3.96 o                         
  -8   0  12        294.29        289.30         5.38 o                         
  -7   0  12        439.08        409.74         5.72 o                         
  -6   0  12        241.29        250.89         4.24 o                         
  -5   0  12        361.06        381.71        33.05 o                         
  -4   0  12          2.08          4.72         3.26 o                         
  -3   0  12        679.54        703.63        14.17 o                         
  -2   0  12        143.70        142.79         6.94 o                         
  -1   0  12        106.45        116.56         8.70 o                         
   0   0  12         82.82         86.15         4.22 o                         
   1   0  12        128.24        117.57         4.56 o                         
   2   0  12        158.98        171.63         4.80 o                         
  -9   1  12          4.54          3.08         3.57 o                         
  -8   1  12         24.81         24.44         5.16 o                         
  -7   1  12         22.49         24.61         3.64 o                         
  -6   1  12         50.08         60.89         2.80 o                         
  -5   1  12         46.02         49.80         2.78 o                         
  -4   1  12        118.36        127.88         6.62 o                         
  -3   1  12         18.35         20.98         1.92 o                         
  -2   1  12          8.12          8.83         2.10 o                         
  -1   1  12          1.00          0.72         1.81 o                         
   0   1  12          7.30          6.50         2.53 o                         
   1   1  12          1.49          1.80         2.61 o                         
  -9   2  12         80.94         69.35         5.07 o                         
  -8   2  12        252.25        231.60         3.56 o                         
  -7   2  12        543.95        515.64         4.38 o                         
  -6   2  12        162.45        184.26         3.25 o                         
  -5   2  12          9.88         11.69         2.36 o                         
  -4   2  12         26.87         32.74         2.12 o                         
  -3   2  12        347.94        349.47         6.63 o                         
  -2   2  12        134.22        142.25         9.12 o                         
  -1   2  12        146.72        145.66         3.03 o                         
   0   2  12        122.43        117.87         7.84 o                         
   1   2  12        122.31        130.55         7.00 o                         
  -9   3  12          1.47          0.95         2.66 o                         
  -8   3  12          0.76          1.59         2.20 o                         
  -7   3  12         25.46         27.55         2.49 o                         
  -6   3  12          0.15          2.23         3.86 o                         
  -5   3  12          6.07          6.41         2.16 o                         
  -4   3  12         26.99         24.91         2.25 o                         
  -3   3  12         41.78         41.02         2.63 o                         
  -2   3  12          3.15          3.60         2.45 o                         
  -1   3  12          0.79          1.16         2.50 o                         
   0   3  12         17.41         12.61         2.64 o                         
   1   3  12          3.15          4.32         2.77 o                         
  -8   4  12        298.38        277.58         7.87 o                         
  -7   4  12        271.17        244.30         8.95 o                         
  -6   4  12         81.55         74.48         2.47 o                         
  -5   4  12          7.34          9.08         2.45 o                         
  -4   4  12         52.48         59.16         3.08 o                         
  -3   4  12        192.80        206.66        11.18 o                         
  -2   4  12        164.71        154.96         5.14 o                         
  -1   4  12        115.66        118.20         4.72 o                         
   0   4  12        113.37        110.41         9.47 o                         
  -8   5  12         15.60         17.14         3.37 o                         
  -7   5  12          1.71          1.92         2.35 o                         
  -6   5  12         38.73         40.59         2.25 o                         
  -5   5  12        169.27        176.00         5.31 o                         
  -4   5  12        113.64        116.28         9.25 o                         
  -3   5  12         35.36         34.66         3.13 o                         
  -2   5  12          9.59         11.20         2.60 o                         
  -1   5  12         14.62         17.05         2.76 o                         
   0   5  12         45.47         45.55         3.50 o                         
  -6   6  12        144.83        141.58         9.15 o                         
  -5   6  12        184.87        177.88         8.48 o                         
  -4   6  12        114.89         97.95         4.69 o                         
  -3   6  12         75.53         67.94         7.30 o                         
  -2   6  12        216.87        200.40        18.94 o                         
  -8   1  13        584.03        541.18         5.77 o                         
  -7   1  13        205.44        194.78        16.48 o                         
  -6   1  13        377.37        440.65        27.77 o                         
  -5   1  13        202.66        216.50         7.16 o                         
  -4   1  13        101.12         99.07         2.44 o                         
  -3   1  13         54.80         58.36         3.82 o                         
  -2   1  13        189.73        184.73         8.25 o                         
  -1   1  13         42.95         43.88         2.82 o                         
   0   1  13         68.22         66.95         3.81 o                         
  -8   2  13          7.80          7.52         2.94 o                         
  -7   2  13         43.06         36.67         4.56 o                         
  -6   2  13          5.95         10.40         2.45 o                         
  -5   2  13         10.77          9.49         2.63 o                         
  -4   2  13         49.46         56.18         5.77 o                         
  -3   2  13         90.99        105.13         4.06 o                         
  -2   2  13         61.24         63.59         6.09 o                         
  -1   2  13         43.03         39.47         2.91 o                         
  -8   3  13        126.17        126.82         5.45 o                         
  -7   3  13         55.41         53.39         7.50 o                         
  -6   3  13         50.11         46.88         3.55 o                         
  -5   3  13         20.69         22.17         2.97 o                         
  -4   3  13         85.19         87.20        10.70 o                         
  -3   3  13        134.82        144.32        11.15 o                         
  -2   3  13        166.23        162.83        22.76 o                         
  -1   3  13         95.66         91.45         4.40 o                         
  -7   4  13         12.76         15.37         2.71 o                         
  -6   4  13          1.32          3.71         2.59 o                         
  -5   4  13          0.10          0.27         2.57 o                         
  -4   4  13         36.12         37.69         2.99 o                         
  -3   4  13         37.44         34.96         3.05 o                         
  -2   4  13         15.67         10.22         2.31 o                         
  -5   5  13        126.37        125.28        12.10 o                         
  -4   5  13        124.31        108.33        10.46 o                         
  -3   5  13         48.77         38.14         3.01 o                         
  -6   0  14        206.52        207.31        36.44 o                         
  -5   0  14         42.38         59.70         3.80 o                         
  -4   0  14         13.59         14.64         5.32 o                         
  -3   0  14         15.53         14.15         2.95 o                         
  -6   1  14          3.50          4.51         2.60 o                         
  -5   1  14         25.41         22.96         2.43 o                         
  -4   1  14          2.42          1.65         2.34 o                         
  -3   1  14         22.21         20.86         2.09 o                         
  -6   2  14        172.89        168.68        18.10 o                         
  -5   2  14        104.38        104.72        12.34 o                         
  -4   2  14         34.52         33.52         2.61 o                         
                                                                                
